# Supplementary material for: Targeting legumain-mediated cell-cell interaction sensitizes glioblastoma to immunotherapy in preclinical models
Source: J Clin Invest. 2025 Mar 25;135(10):e186034. doi: 10.1172/JCI186034 (PMC12077903; doi:10.1172/JCI186034)
Supplement: Supporting data values [file jci-135-186034-s083.xlsx]

## Sheet: Fig. 1
Fig1D
GOBP_PROTEOGLYCAN_BIOSYNTHETIC_PROCESS	GOBP_PHOSPHOLIPID_CATABOLIC_PROCESS	GOBP_ACTIVATED_T_CELL_PROLIFERATION	GOBP_LIPID_CATABOLIC_PROCESS	GOBP_MEMBRANE_LIPID_CATABOLIC_PROCESS	GOBP_MITOCHONDRIAL_TRANSLATION	GOBP_LAMELLIPODIUM_ASSEMBLY	GOBP_CELL_JUNCTION_DISASSEMBLY	GOBP_AMINO_SUGAR_METABOLIC_PROCESS	GOBP_MITOCHONDRIAL_GENE_EXPRESSION	GOBP_REGULATION_OF_RUFFLE_ASSEMBLY	GOBP_LAMELLIPODIUM_ORGANIZATION	GOBP_FATTY_ACID_CATABOLIC_PROCESS	GOBP_ACTIVATION_OF_GTPASE_ACTIVITY	GOBP_PHOSPHOLIPASE_C_ACTIVATING_G_PROTEIN_COUPLED_RECEPTOR_SIGNALING_PATHWAY	GOBP_ORGANOPHOSPHATE_CATABOLIC_PROCESS	GOBP_REGULATION_OF_ADENYLATE_CYCLASE_ACTIVITY	GOBP_SECONDARY_ALCOHOL_METABOLIC_PROCESS	GOBP_POSITIVE_REGULATION_OF_CATION_CHANNEL_ACTIVITY	GOBP_REGULATION_OF_CELL_PROJECTION_ASSEMBLY	GOBP_REGULATION_OF_LYASE_ACTIVITY	GOBP_RUFFLE_ASSEMBLY	GOBP_MITOCHONDRIAL_CYTOCHROME_C_OXIDASE_ASSEMBLY	GOBP_CELLULAR_RESPONSE_TO_CARBOHYDRATE_STIMULUS	GOBP_TERPENOID_METABOLIC_PROCESS	GOBP_REGULATION_OF_GLYCOLYTIC_PROCESS	GOBP_ORGANOPHOSPHATE_ESTER_TRANSPORT	GOBP_CELLULAR_LIPID_METABOLIC_PROCESS	GOBP_GLYCEROLIPID_CATABOLIC_PROCESS	GOBP_CELLULAR_LIPID_CATABOLIC_PROCESS	GOBP_MEMBRANE_LIPID_METABOLIC_PROCESS	GOBP_REGULATION_OF_FILOPODIUM_ASSEMBLY	GOBP_FATTY_ACID_METABOLIC_PROCESS	GOBP_POSITIVE_REGULATION_OF_MACROPHAGE_MIGRATION	GOBP_NUCLEOSIDE_PHOSPHATE_CATABOLIC_PROCESS	GOBP_MONOCARBOXYLIC_ACID_CATABOLIC_PROCESS	GOBP_GLYCEROLIPID_METABOLIC_PROCESS	GOBP_SULFUR_COMPOUND_BIOSYNTHETIC_PROCESS	GOBP_MATURATION_OF_SSU_RRNA	GOBP_NUCLEOSIDE_BISPHOSPHATE_METABOLIC_PROCESS	GOBP_NEUTRAL_LIPID_METABOLIC_PROCESS	GOBP_PHOSPHATIDYLINOSITOL_METABOLIC_PROCESS	GOBP_CARBOHYDRATE_DERIVATIVE_TRANSPORT	GOBP_XENOBIOTIC_METABOLIC_PROCESS	GOBP_POSITIVE_REGULATION_OF_PROTEIN_POLYMERIZATION	GOBP_SMALL_MOLECULE_CATABOLIC_PROCESS	GOBP_ORGANIC_ACID_CATABOLIC_PROCESS	GOBP_PHOSPHOLIPID_BIOSYNTHETIC_PROCESS	GOBP_NEGATIVE_REGULATION_OF_AMYLOID_PRECURSOR_PROTEIN_CATABOLIC_PROCESS
2.12	2.07	2.05	1.97	1.97	1.95	1.9	1.88	1.86	1.86	1.84	1.84	1.82	1.81	1.8	1.78	1.76	1.74	1.72	1.72	1.71	1.71	1.71	1.7	1.7	1.69	1.69	1.68	1.67	1.66	1.66	1.66	1.64	1.64	1.63	1.6	1.6	1.59	1.58	1.58	1.58	1.58	1.57	1.57	1.57	1.56	1.56	1.55	1.55
Fig1F
Control	C11
0.8755	0.420535
1.25423	0.314786
0.818936	0.296957
1.05134	0.398401
Fig1G
Control	RR-11a
0.884382	0.386804
1.33475	0.386804
0.780872	0.439467
Fig1H
Control	C11
0.994496	0.609229
1.0055	0.534293
1.09523	0.278622
0.904772	0.299593
Fig1I
Control	RR-11a
0.994496	0.85055
1.0055	0.786198
1	0.821761
1.08743	0.640984
0.912568
Fig1J
Control	C11
1.04331	0.366142
0.952756	0.724409
1.00394	0.377953
Fig1K
Control	RR-11a
0.94549	0.65123
0.820068	0.65123
1.23493	0.622287
Fig1M
shC	shLgmn#4	shLgmn#5		shC	shLGMN#11	shLGMN#12
1.21102	0.79238	0.279092		0.618586	0.225282	0.081665
0.822716	0.294867	0.114064		1.0485	0.194305	0.078849
0.966509	0.294867	0.212353		1.33292	0.135169	0.122028
Fig1N
Control	C11		Control	C11
32.1	25.1		38.7	24.3
41.6	18.7		35.5	15.6
28.9	20.5		30	21.2
Fig1O
Control	C11		Control	C11
0.795935	0.489806		0.994879	0.526701
0.918386	0.551032		0.936357	0.629115
1.28574	0.612257		1.06803	0.643745

## Sheet: Fig. 2
Fig2A
Control	LGMN	LGMN+WP1066	LGMN+AR-A014418
1.22353	1.91373	0.541176	0.439216
1.07059	1.67843	0.231373	0.262745
0.705882	2.69412	0.729412	0.372549
Fig2B
Control	LGMN	LGMN+WP1066	LGMN+AR-A014418
0.135681	0.162888	0.108935	0.113599
0.1059	0.1862	0.1165	0.13401
0.13269	0.1609	0.1081	0.1041
0.1166	0.15999	0.1264	0.12978
Fig2C
Control	LGMN	LGMN+WP1066	LGMN+AR-A014418
1.10194	1.6869	0.667477	0.691749
1.00243	1.46602	0.366506	0.783983
0.895633	2.0534	0.645633	0.402914
Fig2D
Control	LGMN	LGMN+WP1066	LGMN+AR-A014418
6.28206	7.10963	6.13999	6.1437
6.1523	7.5036	6.1253	6.421
6.3192	6.852	6.3698	6.1185
5.946	6.9322	6.1145	6.229
Fig2E
Control	LGMN	AR-A014418	LGMN+AR-A014418	LGMN+AR-A014418+Colivelin
0.538462	4.07692	1.53846	1.23077	2.07692
1.15385	2.84615	0.461538	0.538462	3.46154
1.53846	3.38462	1.38461	0.692308	2.38462
0.769231	5.30769	0.846154	0.923077	2.76923
Fig2F
Control	LGMN	AR-A014418	LGMN+AR-A014418	LGMN+AR-A014418+Colivelin
0.994496	1.25656	0.895428	0.837426	1.38484
1.0055	1.30991	0.560965	0.719306	1.35817
1.08743	1.35309	0.719729	0.785881	1.43279
0.912568	1.30984	0.535518	1.05792
Fig2G
Control	LGMN	AR-A014418	LGMN+AR-A014418	LGMN+AR-A014418+Colivelin
0.868557	2.89691	0.335052	1.04124	2.98711
1.54124	3.4665	0.541237	1.07732	2.67783
0.822165	2.56701	1.51804	1.80412	2.46392
0.768041	1.98196	1.02835	0.951031	1.79124
Fig2H
time (days)	shC	shC+Colivelin	shLgmn #4	shLgmn #4+Colivelin
35	1
37	1
42	1
58	1
64	1
77	1
40		1
42		1
61		1
66		1
66		1
76		1
47			1
47			1
61			1
77			1
88			1
90			1
95			1
106			1
41				1
41				1
50				1
56				1
66				1
75				1
75				1
Fig2I
Days	Control	LGMN-mKD	Colivelin	LGMN-mKD+Colivelin
24	1
26	1
31	1
33	1
34	1
34	1
35	1
29		1
33		1
36		1
37		1
42		1
43		1
48		1
22			1
24			1
26			1
29			1
29			1
29			1
36			1
24				1
29				1
30				1
30				1
30				1
32				1
37				1
Fig2J
Control	LGMN-mKD	Colivelin	LGMN-mKD+Colivelin
29.7	22.5	33.2	28.9
36.5	22.98	37.26	35.9
28.7	15.4	31.2	29.44
Fig2K
Control	LGMN-mKD	Colivelin	LGMN-mKD+Colivelin
0.9375	0.138889	1.63889	1.15972
0.888889	0.25	0.784722	0.680556
1.17361	0.3125	0.986111	1.06944

## Sheet: Fig. 3
Fig3B
	Control			shC CM			shLGMN #11 CM			shLGMN #12 CM
Time	Mean	SEM	N	Mean	SEM	N	Mean	SEM	N	Mean	SEM	N
0	6e-06	0.346375	6	0	1.20695	6	0	0.259282	6	0	0.792007	6
2	0.906298	0.363258	6	2.1237	1.20852	6	1.79771	0.354468	6	0.785948	0.851007	6
4	1.17984	0.287257	6	3.64559	1.63975	6	2.70619	0.37939	6	1.7523	0.838465	6
6	1.7403	0.359736	6	5.79662	1.85378	6	3.52688	0.421111	6	2.61676	0.804254	6
8	2.10426	0.330539	6	6.38984	1.97064	6	3.77193	0.494093	6	2.93634	0.801574	6
10	2.15263	0.430419	6	6.45006	1.81273	6	4.28637	0.645492	6	3.11388	0.995297	6
12	2.90458	0.482003	6	6.59343	1.78109	6	4.39302	0.451672	6	3.37185	1.01108	6
14	3.72037	0.474989	6	7.30089	1.90309	6	4.81355	0.477226	6	4.06875	1.11867	6
16	4.53253	0.403395	6	8.59018	1.67806	6	5.18188	0.508255	6	4.83242	1.09757	6
18	5.8813	0.423896	6	10.4129	1.8535	6	6.00268	0.468199	6	5.72325	1.07532	6
20	6.96931	0.4463	6	11.9354	1.8375	6	7.06763	0.44963	6	6.72139	1.2293	6
22	7.56536	0.629054	6	13.9495	2.12047	6	8.23684	0.55576	6	8.00469	1.2121	6
24	8.07848	0.564181	6	15.4391	2.34308	6	9.44217	0.591262	6	9.70998	1.39587	6
26	9.14704	0.521132	6	17.335	2.43684	6	11.0387	0.736569	6	10.9818	1.40601	6
28	9.76379	0.500364	6	19.6408	2.7163	6	12.129	0.732278	6	11.6866	1.64681	6
30	10.3502	0.459633	6	20.767	2.66698	6	13.6126	0.794494	6	12.8395	1.60745	6
32	11.0211	0.605231	6	21.8788	2.82934	6	14.7286	1.16472	6	14.3611	1.64956	6
34	11.832	0.58333	6	22.8218	2.55497	6	15.853	1.12641	6	14.4001	1.44141	6
36	12.3683	0.489075	6	24.9732	2.51914	6	17.1813	0.852134	6	16.2267	1.80883	6
38	13.8437	0.691652	6	25.6448	2.556	6	18.4115	1.01279	6	16.7431	1.73044	6
40	14.3245	0.834759	6	26.7177	2.75034	6	19.036	0.920371	6	18.2036	1.78953	6
42	14.4344	0.854056	6	28.8681	2.18241	6	19.9885	1.37389	6	19.4902	2.17539	6
44	14.5337	0.649082	6	29.6078	3.10867	6	20.9796	1.08811	6	20.5579	2.08893	6
46	15.0974	1.0422	6	31.9087	2.13939	6	22.9397	1.25022	6	21.5652	2.09241	6
48	16.3558	0.670346	6	34.0126	1.99164	6	24.2382	1.57476	6	22.8072	1.78587	6
50	16.0044	0.411084	6	35.2589	1.92276	6	25.2339	1.14721	6	25.0226	2.12159	6
52	16.7258	0.471417	6	34.2959	2.71472	6	26.2322	1.10838	6	25.3798	2.09096	6
54	17.1106	0.568805	6	37.3899	3.16977	6	28.2901	1.36253	6	27.2208	2.43066	6
56	16.1954	0.707624	6	38.6339	2.1436	6	28.6776	1.96906	6	27.4809	2.40076	6
58	16.5422	0.826206	6	38.1324	2.32414	6	29.6927	1.48515	6	28.9825	2.44582	6
60	16.0862	0.940334	6	41.1076	1.65268	6	30.7227	1.64649	6	29.582	2.33737	6
62	15.0384	1.35416	6	40.1145	1.96637	6	30.6179	1.76165	6	28.681	2.12868	6
64	16.7307	0.776483	6	42.0546	2.23225	6	32.2423	1.42732	6	31.7652	2.60114	6
66	17.0364	0.959283	6	43.025	2.61449	6	33.9614	1.9032	6	32.7255	2.23088	6
68	17.2544	1.08131	6	43.2531	2.40201	6	33.9299	1.81375	6	32.167	2.12165	6
70	18.8828	1.02454	6	44.8788	3.0906	6	35.4059	1.74819	6	34.5647	2.14133	6
72	21.8255	1.30901	6	48.3514	1.76984	6	35.7557	2.02178	6	36.4089	1.84914	6
Fig3C
	Control			shC CM			shLGMN #11 CM			shLGMN #12 CM
Time	Mean	SEM	N	Mean	SEM	N	Mean	SEM	N	Mean	SEM	N
0	0	0.72393	6	0	1.68212	6	0	0.768707	6	0	0.263529	6
2	1.19872	0.76803	6	2.19454	1.71496	6	2.19438	0.777887	6	1.39789	0.371902	6
4	1.52322	0.770721	6	3.67388	1.87262	6	3.55011	1.04404	6	2.54559	0.433825	6
6	1.98704	0.825712	6	5.50958	2.20274	6	4.10456	0.949	6	3.36842	0.440386	6
8	2.14244	0.818051	6	6.154	2.01935	6	4.39878	1.00852	6	3.41889	0.536432	6
10	2.413	0.896809	6	5.77375	1.81324	6	4.64333	0.985849	6	3.82863	0.587874	6
12	3.00135	0.925417	6	6.38852	2.01878	6	4.82974	0.995491	6	4.24504	0.560185	6
14	3.60349	1.01513	6	7.41188	2.18615	6	5.3376	0.883326	6	4.80681	0.61424	6
16	4.36223	1.02534	6	8.17373	2.25221	6	6.07584	1.14412	6	5.21231	0.455581	6
18	5.47512	1.19623	6	9.81193	2.5459	6	7.1462	1.13789	6	6.18048	0.464094	6
20	6.70972	1.33157	6	12.095	2.64029	6	8.57771	1.07516	6	7.49936	0.441507	6
22	7.26415	1.36472	6	13.852	2.96343	6	9.9531	1.25244	6	8.5465	0.607881	6
24	8.36368	1.27691	6	15.4917	3.16025	6	11.4024	1.23938	6	9.71602	0.649365	6
26	9.69353	1.5217	6	17.6196	3.28334	6	12.8802	1.51115	6	11.1803	0.742173	6
28	9.71881	1.42712	6	18.5436	3.04659	6	14.3354	1.84671	6	12.6716	0.727714	6
30	10.5762	1.55481	6	20.4727	3.25888	6	15.6752	1.38713	6	13.5357	0.893502	6
32	11.4152	1.76704	6	22.4441	3.03982	6	16.7586	1.55119	6	14.7742	0.952321	6
34	12.2804	1.7448	6	23.3637	3.10131	6	17.4885	1.7146	6	15.4668	0.923763	6
36	12.2023	1.77457	6	26.0563	3.58352	6	19.0896	1.75496	6	16.4769	0.930704	6
38	13.3497	1.54074	6	26.2349	3.58875	6	19.9996	1.84771	6	17.7789	1.00611	6
40	14.3567	1.67671	6	26.5814	3.56191	6	20.4169	1.75896	6	18.5738	1.11184	6
42	15.0766	1.77949	6	28.3855	3.25303	6	22.3629	1.60726	6	20.1072	1.00946	6
44	14.975	1.43893	6	29.8473	3.47824	6	23.4303	1.83244	6	21.3316	0.924569	6
46	15.9018	1.93753	6	31.7996	3.39582	6	25.0646	1.66923	6	22.1677	0.801639	6
48	15.906	1.98574	6	33.1968	3.5336	6	25.948	1.84723	6	23.5935	1.17842	6
50	16.7754	1.82602	6	34.613	2.98717	6	27.0848	2.36472	6	25.0663	1.19201	6
52	17.8342	1.92142	6	36.4061	3.39495	6	28.6638	2.14221	6	26.5216	1.13528	6
54	17.9773	1.67346	6	38.6066	2.87747	6	29.9284	2.16617	6	28.0284	0.973523	6
56	18.3024	1.70702	6	39.9752	2.98677	6	31.7255	2.65911	6	29.1688	1.08828	6
58	18.1113	1.8861	6	39.0371	2.7162	6	31.6117	2.20476	6	29.9229	1.30996	6
60	18.5465	1.56023	6	41.4453	2.64144	6	33.4838	2.00026	6	30.9397	1.0548	6
62	17.4662	1.72392	6	41.1679	2.41625	6	32.6609	1.9247	6	31.6509	1.28044	6
64	18.1911	1.71979	6	42.1835	3.00152	6	34.8565	1.76846	6	33.7487	1.51172	6
66	19.9166	1.90712	6	44.2497	2.51334	6	35.7141	1.87222	6	34.9863	1.19986	6
68	20.1167	1.63747	6	46.9589	2.62024	6	36.4141	1.32847	6	35.6693	1.16103	6
70	21.9496	1.36943	6	47.4408	2.73178	6	37.6096	2.07518	6	36.9072	1.24771	6
72	24.4071	1.52924	6	50.4362	2.72175	6	38.723	2.05671	6	38.8386	1.68965	6
Fig3D
	Control			shC CM			shLGMN #11 CM			shLGMN #12 CM
Time	Mean	SEM	N	Mean	SEM	N	Mean	SEM	N	Mean	SEM	N
0	0	0.788316	6	0	0.789094	6	0	0.579268	6	-1.4e-05	0.256196	6
2	1.15741	0.864033	6	2.35516	0.831487	6	1.27656	0.749963	6	0.700583	0.246946	6
4	1.67153	0.993066	6	3.65956	0.994757	6	1.99719	0.818673	6	1.23372	0.261757	6
6	2.26592	1.02467	6	4.6453	1.05734	6	2.61759	0.511031	6	1.88731	0.298529	6
8	2.62613	1.02691	6	5.51374	1.17765	6	2.88213	0.409345	6	2.20059	0.389714	6
10	2.83556	1.1347	6	5.79112	1.16434	6	2.85492	0.567275	6	2.28314	0.404408	6
12	3.35231	1.03934	6	5.82329	1.22517	6	2.94153	0.536332	6	2.46614	0.329799	6
14	4.01267	1.1873	6	6.46884	1.24019	6	3.4137	0.811774	6	2.7208	0.390416	6
16	4.91453	1.22907	6	7.70722	1.45358	6	3.79801	0.647028	6	3.30313	0.417722	6
18	5.90391	1.18603	6	9.01152	1.39478	6	4.68742	0.699015	6	3.899	0.527139	6
20	7.22638	1.3249	6	10.694	1.68943	6	5.69545	0.434284	6	4.40464	0.431283	6
22	8.03801	1.3944	6	12.4932	1.61145	6	6.31996	0.970761	6	5.1147	0.64097	6
24	8.90484	1.43405	6	13.5676	1.65229	6	6.88821	1.0047	6	5.98976	0.596571	6
26	10.2662	1.60985	6	15.7719	1.8247	6	8.06088	0.950078	6	7.11876	0.762007	6
28	11.1741	1.60276	6	17.6326	2.12587	6	8.92644	1.08583	6	7.58761	0.722991	6
30	11.7837	1.55712	6	18.2969	1.71056	6	9.59479	1.2856	6	8.16333	0.583612	6
32	12.2852	1.37606	6	19.702	2.03783	6	10.6664	1.09517	6	9.24499	0.744601	6
34	13.5624	1.47679	6	21.0847	2.36455	6	11.5024	1.17636	6	10.0182	0.621804	6
36	15.3241	1.82393	6	22.2342	2.36068	6	12.2423	0.919433	6	11.0241	0.897349	6
38	14.6234	1.76545	6	23.5903	2.19551	6	12.9628	0.969115	6	11.8677	0.789958	6
40	15.3218	1.63742	6	24.9132	2.42349	6	13.8775	0.894179	6	12.7154	0.727675	6
42	14.4553	0.847115	6	27.0652	2.6223	6	14.7787	0.897157	6	13.118	0.746486	6
44	16.6372	1.37363	6	27.2115	2.34062	6	14.8699	1.49969	6	13.6452	0.912334	6
46	16.1652	1.07689	6	29.2045	2.52699	6	16.1253	1.411	6	14.5699	0.963459	6
48	17.4086	1.26395	6	30.7987	2.77697	6	17.2765	1.02291	6	14.6061	0.566337	6
50	18.1384	1.42433	6	32.6212	2.663	6	17.1533	1.07505	6	15.8268	0.81758	6
52	17.6613	1.28483	6	34.0421	2.50723	6	18.239	1.37425	6	16.5712	1.08087	6
54	19.8709	1.27558	6	34.2487	2.55652	6	19.0221	1.3375	6	17.2511	0.822927	6
56	19.2077	0.830405	6	35.4023	2.54548	6	19.3621	1.34563	6	17.5444	1.04442	6
58	18.7887	1.00574	6	36.371	2.28723	6	20.7557	1.49456	6	18.5302	1.02815	6
60	20.4903	0.767789	6	38.0491	2.80785	6	20.5881	1.33311	6	18.5998	0.684962	6
62	20.0993	0.758825	6	39.0089	2.83243	6	21.4317	1.48296	6	19.0343	0.989411	6
64	20.6414	0.697351	6	40.0749	2.13417	6	22.6278	2.06394	6	19.7408	0.958355	6
66	20.7682	0.824612	6	40.3338	2.18	6	24.1886	1.18924	6	20.5945	1.33627	6
68	22.4688	0.68632	6	42.1444	1.78563	6	24.7174	1.83334	6	20.5987	0.983986	6
70	24.8138	1.04608	6	44.1825	2.1696	6	24.75	2.17586	6	20.8403	0.862032	6
72	25.0657	1.36278	6	45.2589	2.415	6	25.6969	1.58882	6	21.5972	1.17459	6
Fig3E
	Control			shC CM			shLgmn #4 CM			shLgmn #5 CM
Time	Mean	SEM	N	Mean	SEM	N	Mean	SEM	N	Mean	SEM	N
0	0.001788	0.261526	6	0.015839	1.33277	6	0.002876	0.142471	6	0.004624	0.204235	6
2	1.05167	0.296202	6	3.59207	0.495735	6	0.12346	0.202493	6	1.09913	0.237834	6
4	1.69226	0.348667	6	2.76484	0.54735	6	0.459652	0.197275	6	1.46275	0.301706	6
6	2.10103	0.367353	6	2.36631	0.56772	6	0.577114	0.180772	6	1.68722	0.311147	6
8	3.89132	1.87453	6	2.935	2.45976	6	0.546192	1.07547	6	4.67583	2.94223	6
10	3.18462	1.57785	6	4.29734	2.57532	6	0.553014	1.06077	6	3.34248	2.23978	6
12	4.53718	0.477877	6	4.44456	0.672686	6	2.28083	0.190228	6	2.72155	0.446349	6
14	5.41733	0.463912	6	5.26955	0.692809	6	2.75504	0.273961	6	0.825192	1.24531	6
16	4.11173	1.73472	6	5.59787	2.09831	6	2.02103	1.17491	6	3.73711	2.35574	6
18	4.01761	1.59068	6	5.35431	2.38637	6	2.31423	1.19388	6	3.96735	2.45408	6
20	7.74813	0.628151	6	7.16114	0.722485	6	4.44227	0.21053	6	4.22699	0.498677	6
22	6.6042	1.8028	6	6.77211	2.23006	6	2.63346	1.2894	6	5.95771	3.09169	6
23	8.67427	0.731117	6	6.64955	0.836875	6	4.91184	0.148169	6	4.53537	0.48327	6
24	4.90726	1.76123	6	7.34326	2.15685	6	4.08639	1.15805	6	4.1641	2.55341	6
26	5.10628	1.7781	6	7.89903	2.90067	6	4.48405	1.23476	6	4.21827	2.58944	6
28	5.12736	1.82267	6	8.17773	2.06227	6	4.04512	1.19755	6	4.13994	2.55078	6
30	6.12098	1.97293	6	7.83464	2.01162	6	4.49551	1.27521	6	4.43994	2.70518	6
32	5.50418	2.00115	6	9.67063	2.64517	6	4.39352	1.25846	6	4.88833	2.72726	6
34	6.39836	1.03619	6	11.2738	1.15645	6	4.85839	0.322271	6	6.78924	0.645349	6
36	7.11063	2.47687	6	10.4951	2.09062	6	3.57371	1.25004	6	4.68249	2.75321	6
38	8.73722	2.90755	6	11.0002	2.47558	6	5.39676	1.52497	6	4.11464	2.55903	6
40	8.47449	1.24195	6	12.7214	1.24783	6	9.03511	0.474948	6	8.28078	0.722496	6
42	9.24219	1.36252	6	14.3753	1.3471	6	9.51344	0.537775	6	8.67648	0.721089	6
44	10.0097	1.39199	6	15.0264	1.36873	6	10.1119	0.575135	6	9.05967	0.824148	6
46	11.0351	1.6112	6	17.2678	1.50986	6	10.7139	0.593687	6	9.37944	0.713216	6
47	11.4719	1.65159	6	17.2524	1.3772	6	10.9164	0.562828	6	9.84161	0.790115	6
48	12.2676	1.74594	6	18.1082	1.49974	6	11.4456	0.553635	6	9.83405	0.777789	6
Fig3F
Control	shC CM	shLGMN #11 CM	shLGMN #12 CM
0.891032	2.44421	0.367857	0.784763
1.02183	3.52326	0.53135	0.980953
1.08722	2.89381	0.63762	0.482302
0.719366	2.19897	0.809286	0.53135
Fig3G
Control	shC CM	shLGMN#11 CM	shLGMN#12 CM
1.37056	5.75634	0.893401	0.771574
1.07614	4.08122	0.213198	0.80203
0.659898	1.63452	0.538071	0.659898
0.893401	1.65482	0.93401	0.324873
Fig3H
Control	shC CM	shLGMN#11 CM	shLGMN#12 CM
0.88665	1.67254	1.20907	1.00756
1.08816	1.30982	1.00756	1.2393
1.2393	1.79345	1.03778	1.11839
0.785894	1.57179	0.88665	0.967254
Fig3I
Control	shC CM	shLgmn #4 CM	shLgmn #5 CM
1.04762	1.57143	0.706349	0.674603
1.30952	1.66667	1.60318	0.457143
0.857143	2.81746	0.952381	0.952381
0.785714	1.87302	0.880952	1.54762
Fig3K
Control	shC CM	shLGMN#11 CM	shLGMN#12 CM
12.3	11.1	22.4	20.6
11.3	14.9	16.2	16.7
16.4	14.3	22.7	17.8
14.1	13.6	22.3	22
	11.9
Fig3L
Control	shC CM	shLgmn#4 CM	shLgmn#5 CM
14.8	5.6	14	14.5
16.2	4.2	9.8	8.6
15	3.9	6.5	7.5
16.1	6	14.8	13
	7.6
Fig3N
CT2A+shC	CT2A+shLgmn #4	CT2A+shLgmn #5		CT2A+shC	CT2A+shLgmn #4	CT2A+shLgmn #5
1.04479	0.544026	0.65678		0.986057	3.06943	3.42929
0.979158	0.456579	0.825684		1.00096	4.36672	3.86486
0.976047	0.341007	0.561764		1.01298	1.90516	3.64707
Fig3O
Control	LGMN-mKD		Control	LGMN-mKD
0.983402	0.136929		1	5.71429
0.771784	0.070539		1.17143	4.63809
1.24481	0.215768		0.828571	3.41905

## Sheet: Fig. 4
Fig4A
	Control			LGMN			Cilengitide			LGMN+Cilengitide
0	0	2.38644	6	0	1.61723	6	0	2.27035	6	0	1.36403	6
2	1.68851	2.73396	6	1.71813	1.84385	6	1.70793	2.56902	6	1.65244	1.45717	6
4	6.57382	3.17163	6	10.3591	2.18067	6	6.91054	2.82546	6	7.16092	1.61233	6
6	10.1001	3.42521	6	14.4443	2.37167	6	11.2007	2.94485	6	11.1559	1.8296	6
8	11.9261	3.5683	6	16.5566	2.50875	6	12.9087	3.14522	6	13.6239	1.9367	6
10	14.115	3.84947	6	18.0592	2.76722	6	15.7172	3.16199	6	16.2242	2.15625	6
12	17.3789	4.12645	6	21.2799	3.02794	6	19.577	3.44001	6	19.477	2.36197	6
14	21.3465	4.53378	6	27.3912	3.24769	6	24.2014	3.69041	6	23.8944	2.76736	6
16	26.2616	4.68089	6	34.214	3.51944	6	29.4623	3.88661	6	29.2487	2.84834	6
18	31.65	4.86382	6	39.6512	3.83328	6	36.1858	4.04412	6	34.5003	3.03042	6
20	36.7629	4.98569	6	47.143	4.06433	6	41.6464	3.91419	6	39.7574	3.00293	6
22	41.0634	5.06881	6	47.809	4.17561	6	46.4243	3.81995	6	44.7355	2.91915	6
24	44.6574	5.10228	6	53.3552	4.18263	6	49.6197	3.64286	6	48.156	2.69904	6
26	47.5714	5.06902	6	58.3867	4.23132	6	52.4178	3.4067	6	51.1504	2.48751	6
28	49.9141	4.944	6	63.4749	4.33199	6	55.3865	3.22988	6	54.0015	2.29991	6
30	52.6726	4.87804	6	66.6809	4.33017	6	57.9102	2.85452	6	56.6269	2.01347	6
32	55.2417	4.84789	6	72.4183	4.37192	6	60.3885	2.47693	6	59.5902	1.65894	6
34	58.0332	4.84158	6	72.7645	4.39287	6	62.5543	1.99352	6	61.4883	1.37035	6
36	60.3801	4.58866	6	75.0284	4.36636	6	64.2666	1.49997	6	63.3302	0.889105	6
38	63.1956	4.34583	6	78.2895	4.29162	6	65.6279	0.947887	6	65.1079	0.642167	6
40	65.3931	4.16	6	79.9773	4.18282	6	66.1625	0.510338	6	65.9738	0.497338	6
42	67.2075	3.90435	6	80.8947	4.0839	6	66.5337	0.272432	6	66.6625	0.304089	6
44	68.2606	3.59627	6	81.8526	4.00722	6	66.9584	0.129389	6	67.076	0.141601	6
46	68.5403	3.21419	6	82.2607	3.9323	6	67.219	0.065233	6	67.3159	0.060666	6
48	68.6847	2.85668	6	83.8704	3.78438	6	67.3677	0.040065	6	67.4464	0.023231	6
50	68.6972	2.37024	6	84.4437	3.64455	6	67.4328	0.024823	6	67.5982	0.000703	6
52	68.6981	1.92498	6	84.2202	3.54837	6	67.441	0.033537	6	67.6708	0.001318	6
54	68.807	1.5916	6	86.1669	3.19237	6	67.4432	0.008138	6	67.7249	0.001205	6
56	68.806	1.35562	6	86.0032	2.88277	6	67.4427	0.001088	6	67.7348	0.000394	6
58	68.809	1.12948	6	86.915	2.50764	6	67.4437	0.000546	6	67.7358	0.00108	6
60	68.8103	0.738427	6	87.9741	2.11934	6	67.4436	0.000373	6	67.7367	0.001444	6
62	68.809	0.500883	6	86.8407	1.84304	6	67.4409	0.000689	6	67.7383	0.001464	6
64	68.8084	0.333305	6	84.8938	1.59418	6	67.4431	0.000768	6	67.7359	0.00021	6
66	68.8081	0.220968	6	86.1069	1.29593	6	67.445	0.000368	6	67.7372	0.000351	6
68	68.8099	0.11772	6	86.356	1.06043	6	67.4441	0.000536	6	67.736	0.000345	6
72	68.8091	0.072655	6	84.9759	0.932068	6	67.4441	0.000497	6	67.7332	0.000466	6
Fig4B
	Control			LGMN			Cilengitide			LGMN+Cilengitide
0	0	4.14038	6	0	2.00089	6	0.00904	4.10085	6	7.56e-05	4.05544	6
2	2.9184	4.52761	6	2.45042	2.26328	6	1.4597	4.30577	6	1.84561	4.29618	6
4	7.35963	5.22288	6	6.09414	2.61492	6	3.03165	4.64401	6	3.96172	4.57733	6
6	10.1022	5.58617	6	8.91766	2.9282	6	4.10292	4.89506	6	5.1273	4.69056	6
8	12.0695	5.74763	6	10.7377	3.20694	6	5.0964	4.97038	6	5.80282	4.78771	6
10	14.0162	6.11893	6	12.7678	3.50534	6	6.60457	5.15985	6	7.426	4.93898	6
12	17.5936	6.56213	6	15.8472	3.66677	6	8.91245	5.49899	6	9.64186	5.27489	6
14	21.8299	6.88333	6	19.6287	4.09469	6	11.9116	5.89801	6	13.0133	5.82881	6
16	25.8329	7.35161	6	23.5289	4.46171	6	15.7668	6.33314	6	16.5462	6.21354	6
18	30.0368	7.47706	6	27.737	4.75073	6	20.3702	6.9387	6	20.7814	6.71741	6
20	33.333	7.59061	6	32.1319	5.11198	6	23.5899	7.40698	6	24.6857	7.17442	6
22	35.7925	7.56046	6	35.7996	5.37671	6	27.5973	7.83595	6	28.7488	7.59544	6
24	37.9091	7.50495	6	38.4642	5.60572	6	29.9993	8.02967	6	31.6458	7.77668	6
26	39.7031	7.49297	6	41.2267	5.76555	6	32.92	8.41033	6	34.4412	7.86852	6
28	41.497	7.34261	6	44.0633	5.92089	6	35.4334	8.55699	6	38.1016	7.94661	6
30	43.2144	7.18314	6	45.4003	6.02011	6	38.7588	8.71079	6	40.9729	7.9938	6
32	45.3582	6.98956	6	48.8339	6.06886	6	42.2834	8.83722	6	44.2975	8.09157	6
34	47.1182	6.84007	6	52.3498	6.14264	6	43.4727	8.82104	6	45.3344	7.952	6
36	49.0298	6.41304	6	56.4204	6.1856	6	46.2639	8.72431	6	48.4124	7.71561	6
38	50.1978	6.05587	6	59.2734	6.2367	6	48.3376	8.54836	6	50.6312	7.47694	6
40	51.4792	5.51534	6	63.2215	6.02127	6	49.9643	8.34497	6	52.4923	7.18909	6
42	52.6111	4.99917	6	67.0416	5.95251	6	51.2277	8.11366	6	53.7204	6.91717	6
44	53.6957	4.46507	6	69.1394	5.8598	6	52.4335	7.87369	6	55.0046	6.4311	6
46	54.8108	3.92708	6	71.6507	5.64131	6	53.4868	7.64135	6	56.3121	5.88842	6
48	55.7932	3.41956	6	74.8642	5.50981	6	54.7267	7.3613	6	57.7037	5.29425	6
50	56.5632	3.04604	6	77.9697	5.29184	6	53.7131	6.96347	6	56.46	4.63209	6
52	57.253	2.66125	6	78.2662	5.07442	6	54.8856	6.55061	6	57.6071	4.04857	6
54	57.7057	2.41208	6	80.9653	4.64627	6	56.2843	5.95169	6	58.7122	3.49766	6
56	58.3003	2.08138	6	81.4063	4.43405	6	57.2642	5.51866	6	59.7922	2.93052	6
58	58.8556	1.77392	6	83.4448	4.21507	6	58.398	4.97041	6	60.6642	2.47007	6
60	59.4973	1.41453	6	86.1159	3.75937	6	58.7672	4.17374	6	60.9881	1.6748	6
62	60.0189	1.12657	6	87.7558	3.49296	6	59.5212	3.76954	6	61.5843	1.35488	6
64	60.5082	0.854825	6	87.6095	3.04402	6	60.2543	3.3727	6	62.0773	1.08723	6
66	61.1184	0.514942	6	89.0455	2.61389	6	60.9046	3.02319	6	62.5834	0.814541	6
72	61.6926	0.19565	6	90.1457	2.26068	6	61.6054	2.64535	6	63.0066	0.586193	6
Fig4C
Control	LGMN	Cilengitide	LGMN+Cilengitide		Control	LGMN	Cilengitide	LGMN+Cilengitide
1.1631	2.60695	1.06685	0.866311		0.837209	4.48837	0.790698	0.589147
1.03476	2.76738	0.786097	0.697861		0.953488	1.69767	1	1.04651
0.80214	1.70856	1.02674	1.08289		1.2093	3.62791	0.75969	0.604651
Fig4E
	shC			shC+LGMN			shITGAV#11			shITGAV#11+LGMN			shITGAV#12			shITGAV#12+LGMN
0	0	1.29813	6	0	0.573691	6	0	1.16936	6	0	1.22462	6	0	0.670799	6	0	0.84488	6
2	0.10558	1.39931	6	0.553363	0.577835	6	0.011064	1.23444	6	0.436584	1.32197	6	0.438224	0.641716	6	0.395832	0.937033	6
4	0.350196	1.32215	6	1.09673	0.53604	6	0.468612	1.31076	6	0.212316	1.28297	6	0.70239	0.695653	6	0.666128	0.959273	6
6	0.528508	1.39527	6	1.74564	0.521367	6	0.225836	1.21848	6	0.406196	1.34848	6	1.24901	0.744822	6	1.03623	1.03573	6
8	0.245164	1.44325	6	2.46057	0.672833	6	0.834036	1.21432	6	0.819084	1.60298	6	1.43058	0.828562	6	1.38918	1.10049	6
10	0.08748	1.42149	6	2.6275	0.83551	6	0.916944	1.20583	6	0.516824	1.71876	6	1.49259	0.712645	6	1.6675	1.06501	6
12	0.967752	1.39198	6	2.75903	0.829161	6	0.904308	1.21444	6	0.34446	1.69228	6	1.76903	0.755828	6	2.11235	1.05026	6
14	1.50308	1.50767	6	3.47711	1.22752	6	2.02968	1.41915	6	0.95232	1.60979	6	2.45214	0.694535	6	2.50929	1.04731	6
16	1.66193	1.62148	6	5.36977	1.42306	6	2.34614	1.2698	6	1.1393	1.50536	6	3.01669	0.728981	6	2.88752	1.18633	6
18	3.12575	1.64816	6	6.5214	1.7079	6	2.87717	1.31257	6	1.56755	1.506	6	3.36902	0.660186	6	3.34549	1.3349	6
20	4.01449	1.65453	6	7.88897	1.7978	6	3.95446	1.22846	6	2.90572	1.63746	6	4.03928	0.776898	6	3.9342	1.43564	6
22	5.00075	1.57636	6	9.19587	1.62337	6	5.05839	1.22054	6	3.70718	1.78595	6	4.61298	0.876625	6	4.55695	1.47588	6
24	5.28204	1.46093	6	9.81286	1.9066	6	5.8085	1.11055	6	4.16425	1.708	6	5.16709	0.908484	6	4.90848	1.45564	6
26	7.38028	1.69241	6	10.7674	1.90316	6	6.64404	1.36041	6	5.168	1.79955	6	5.75805	0.972175	6	5.22031	1.48137	6
28	8.69721	1.8702	6	12.0242	2.1786	6	7.01889	1.62253	6	5.83083	2.05307	6	6.01647	1.03043	6	5.83979	1.60385	6
30	10.1404	2.10004	6	12.4703	2.21617	6	8.08744	1.8376	6	7.41368	2.01763	6	6.38117	1.18121	6	6.20001	1.6259	6
32	11.7162	2.31155	6	13.2437	2.33418	6	9.5333	1.95712	6	8.66136	2.10144	6	7.13912	1.13953	6	6.6971	1.54916	6
34	12.7185	2.43455	6	15.0321	2.48247	6	10.7819	2.13027	6	9.40546	2.07306	6	7.97254	1.03011	6	7.56669	1.56486	6
36	13.7269	2.38858	6	18.0281	2.63161	6	11.9376	2.22622	6	11.0793	2.28373	6	8.75963	1.09023	6	9.11451	1.99949	6
38	14.7953	2.0887	6	19.8322	2.55548	6	12.5384	2.55854	6	11.1695	2.423	6	9.97825	1.24965	6	9.79069	2.00194	6
40	16.2676	2.0646	6	21.3769	2.67393	6	14.2351	2.53223	6	12.0481	2.33626	6	10.9259	1.51178	6	10.3167	2.11884	6
42	17.4537	2.27926	6	22.7224	2.52959	6	15.4998	2.2831	6	14.3837	2.57991	6	11.2016	1.55954	6	11.1406	2.21441	6
44	20.2198	2.36243	6	22.8317	2.43593	6	16.2486	2.39696	6	14.9822	2.65979	6	12.2594	1.68762	6	12.0523	2.20528	6
46	22.1541	2.67397	6	24.1155	2.73376	6	17.8055	2.75572	6	15.9758	3.035	6	12.9563	1.47054	6	13.1879	2.49003	6
48	22.9276	3.00769	6	25.3994	3.16594	6	19.6554	2.90277	6	17.3321	2.99416	6	14.3196	1.50715	6	14.0515	2.57973	6
50	23.3597	3.01498	6	27.4022	3.38785	6	20.294	2.83731	6	17.8917	2.90872	6	15.6721	1.70099	6	14.8644	2.8133	6
52	25.3174	3.37304	6	30.1754	3.64803	6	20.9732	2.99553	6	19.1308	3.05375	6	16.6869	1.71484	6	15.7743	2.86775	6
54	26.5735	3.72138	6	33.0148	3.70807	6	22.8711	3.38141	6	19.7825	3.08856	6	17.8369	2.03889	6	16.7987	3.22021	6
56	27.9395	3.5961	6	35.8539	4.24014	6	24.2631	3.76233	6	22.0248	3.24712	6	19.1108	2.27124	6	18.0127	3.46502	6
58	30.2203	3.75037	6	38.1733	4.56015	6	26.2766	4.11878	6	23.8181	3.23765	6	20.3015	2.26066	6	19.376	3.49399	6
60	30.7746	3.34173	6	40.242	4.31206	6	27.8736	3.82145	6	25.6355	3.6103	6	21.5928	2.58473	6	20.1532	3.38867	6
62	33.0864	3.50302	6	42.4166	4.68459	6	29.6676	4.07977	6	27.4454	3.70414	6	22.8919	2.62191	6	21.9809	3.47008	6
64	35.5774	3.54172	6	50.7806	4.97922	6	31.6386	4.31437	6	28.4742	4.05906	6	24.5973	2.84292	6	23.227	3.65388	6
66	34.8623	3.45767	6	53.733	5.14763	6	33.3483	4.08348	6	30.9675	4.17363	6	26.0783	2.7217	6	27.8003	3.78614	6
68	34.1101	3.83813	6	54.798	5.17361	6	34.9701	4.54714	6	31.4272	4.32476	6	28.1409	2.93425	6	27.8877	3.72564	6
72	34.997	3.94813	6	55.3836	5.6806	6	35.8029	4.54211	6	31.5002	4.60848	6	29.729	3.19083	6	28.7281	3.97309	6
Fig4F
	shC			shC+LGMN			shItgav#9			shItgav#9+LGMN			shItgav#12			shItgav#12+LGMN
0	0	1.29813	6	0	0.573691	6	0	1.16936	6	0	1.22462	6	0	0.939119	6	0	1.18283	6
2	0.17235	1.40026	6	0.771605	0.575118	6	0.064434	1.27075	6	0.060354	1.29083	6	0.670601	0.977909	6	0.482306	1.2201	6
4	0.355455	1.37902	6	1.68688	0.519107	6	0.281343	1.29028	6	0.064044	1.41467	6	0.959182	0.932488	6	0.844777	1.43475	6
6	0.185616	1.40239	6	2.36313	0.602234	6	0.552132	1.21285	6	0.351439	1.43716	6	1.38735	1.07991	6	1.21169	1.5212	6
8	0.251022	1.43619	6	2.76353	0.797694	6	0.469107	1.25788	6	0.199382	1.5943	6	1.48205	1.10126	6	1.50744	1.41802	6
10	0.299064	1.30709	6	2.93016	0.884664	6	0.633723	1.18792	6	0.345355	1.74826	6	1.64226	1.08922	6	1.81422	1.47949	6
12	0.74031	1.42389	6	3.08655	0.99495	6	1.16173	1.41462	6	0.597593	1.51384	6	2.09092	1.08977	6	2.31384	1.45547	6
14	1.22176	1.58841	6	4.65293	1.39125	6	1.54029	1.29114	6	1.08658	1.62328	6	2.7424	1.05862	6	2.71672	1.55636	6
16	1.99695	1.64007	6	6.43503	1.45315	6	2.1335	1.20062	6	1.37656	1.56652	6	3.14523	1.02967	6	3.05719	1.80597	6
18	2.60404	1.566	6	7.53174	1.69608	6	2.54355	1.1313	6	2.17575	1.65783	6	3.73532	0.958409	6	3.73749	2.02467	6
20	3.45529	1.62404	6	8.80946	1.71484	6	3.47962	1.21621	6	2.83542	1.66179	6	4.22008	1.19134	6	4.30555	2.07994	6
22	3.42236	1.45623	6	9.45358	1.77505	6	3.87758	1.06382	6	3.60081	1.82897	6	5.04048	1.23136	6	4.6364	2.01518	6
24	5.10175	1.58389	6	11.0414	1.89608	6	4.43243	1.19107	6	3.94684	1.80049	6	5.38073	1.30036	6	5.05853	2.10959	6
26	6.17129	1.77741	6	11.6977	2.12968	6	5.17218	1.60313	6	4.99108	1.99647	6	6.03233	1.21309	6	5.36442	2.03978	6
28	7.25707	2.01753	6	12.7076	2.29335	6	5.85825	1.54329	6	6.24976	2.18053	6	6.27638	1.62474	6	5.94322	2.24318	6
30	8.2357	2.28662	6	13.4604	2.32247	6	6.60342	2.07223	6	6.84391	1.97089	6	6.72297	1.63058	6	6.61446	2.29905	6
32	9.37623	2.55511	6	14.5306	2.38783	6	7.29139	2.17559	6	8.20905	2.03776	6	7.55052	1.38166	6	7.00865	2.19312	6
34	9.77993	2.23831	6	16.5685	2.70978	6	8.3302	2.09159	6	8.79754	2.22448	6	8.31277	1.45993	6	7.95371	2.29434	6
36	10.5509	2.13855	6	19.6287	2.53725	6	9.08541	2.40793	6	10.2584	2.30601	6	9.22148	1.64321	6	9.39602	2.82927	6
38	11.697	2.13628	6	21.3026	2.58519	6	10.2021	2.80846	6	10.1672	2.41712	6	10.4432	1.95943	6	9.99671	2.90356	6
40	12.6918	2.10288	6	22.4956	2.5941	6	11.3909	2.34251	6	11.549	2.40322	6	11.1674	2.10889	6	10.7955	3.06296	6
42	14.4851	2.34792	6	23.6301	2.25121	6	11.5322	2.31102	6	13.5541	2.62558	6	11.7496	2.29894	6	11.4882	3.24163	6
44	16.1692	2.55119	6	24.3401	2.6377	6	12.9251	2.37349	6	13.6963	2.81696	6	12.4127	2.24091	6	12.6013	3.30693	6
46	16.6033	2.70671	6	25.3367	2.90567	6	13.8471	2.72403	6	14.7629	3.08399	6	13.835	2.17871	6	13.506	3.47869	6
48	18.0172	3.05896	6	27.2771	3.38454	6	15.2669	2.7109	6	16.0085	2.81132	6	15.0817	2.25085	6	14.6086	3.87768	6
50	18.1453	3.40023	6	29.9884	3.45084	6	15.6039	2.88795	6	16.8683	3.0977	6	16.0214	2.24997	6	15.4645	3.99065	6
52	19.3874	3.54359	6	32.8005	3.76556	6	16.4005	3.19042	6	17.5413	3.03182	6	17.3254	2.63831	6	16.0908	4.00606	6
54	20.6007	3.69368	6	36.5908	4.05968	6	18.2262	3.5973	6	18.8993	3.1807	6	18.4046	3.03235	6	17.3981	4.69209	6
56	21.8974	3.74349	6	37.9561	4.59792	6	19.1695	3.97231	6	20.4835	3.3149	6	19.5505	3.32244	6	18.2742	4.74747	6
58	22.7997	3.49784	6	40.9441	4.2078	6	20.1097	3.8692	6	22.2627	3.34681	6	20.9569	3.45624	6	19.8166	4.90111	6
60	24.1815	3.52918	6	42.9404	4.47457	6	21.6769	3.74222	6	23.6719	3.59182	6	22.3375	3.75676	6	21.2262	4.56911	6
62	24.8216	3.70503	6	44.9391	4.83396	6	23.0971	4.07487	6	25.6739	3.87495	6	23.5507	3.76738	6	22.7213	4.87019	6
64	26.062	3.6116	6	47.7177	5.03899	6	23.8419	4.06372	6	27.1698	4.23695	6	25.6397	3.67859	6	23.9192	5.15798	6
66	27.7805	3.60752	6	46.3458	5.03603	6	25.2578	4.09106	6	28.6793	4.31049	6	27.131	3.96925	6	25.2504	5.41374	6
68	29.0364	3.90114	6	48.8666	5.62834	6	26.7002	4.1224	6	29.6478	4.48624	6	28.8913	4.2009	6	26.7811	5.33709	6
72	29.2418	4.06478	6	49.9492	5.80107	6	27.366	4.91003	6	30.8974	4.68493	6	30.3457	4.62949	6	28.3449	5.4703	6
Fig4G
shC	shC+LGMN	shITGAV#11	shITGAV#11+LGMN	shITGAV#12	shITGAV#12+LGMN
0.942004	3.43761	0.773286	1.15993	1.00527	0.773286
1.01933	1.54657	0.688928	0.829525	0.611599	0.478032
1.31459	2.48858	1.09666	0.702988	0.695958	0.942004
0.724077	1.64499	0.611599	0.949033	0.766257	0.864675
Fig4H
shC	shC+LGMN	shITGAV#9	shITGAV#9+LGMN	shITGAV#12	shITGAV#12+LGMN
1.07837	1.36677	1.07837	0.677116	0.451411	0.965517
0.677116	2.35737	0.426332	0.965517	0.852665	0.789969
1.14107	2.93417	0.815047	0.852665	0.564263	0.815047
1.10345	1.57994	0.61442	1.24138	1.01567	1.1536
Fig4I
Days	shC	shItgav #9	shItgav #12
22	1
22	1
26	1
26	1
29	1
29	1
30	1
29		1
31		1
32		1
35		1
38		1
40		1
43		1
29			1
36			1
36			1
37			1
40			1
40			1
41			1
Fig4J
shC	shItgav #9	shItgav #12		shC	shItgav #9	shItgav #12
0.915254	0.559322	0.254237		0.951062	2.18837	2.72391
1.34746	0.237288	0.152542		1.33887	4.19206	2.44691
0.737288	0.381356	0.432203		0.710988	3.59187	4.38596
Fig4K
Days	Control	Anti-PD1	Cilengitide	Cilengitide + Anti-PD1
30	1
33	1
34	1
34	1
36	1
37	1
40	1
41	1
32		1
34		1
37		1
38		1
39		1
39		1
42		1
32
36
37
42
43
37
39
42
46
37			1
38			1
42			1
40				1
41				1
44				1
48				1
59				1
68				1
74				1
75				1
43			1
49			1
50
53			1
53			1
54			1
55
55
Fig4L
Days	Control	Anti-PD1	Cilengitide	Cilengitide + Anti-PD1
17	1
18	1
19	1
20	1
23	1
24	1
29	1
30	1
20		1
21		1
21		1
22		1
23		1
30		1
31		1
20			1
22			1
23			1
29			1
30			1
31			1
37			1
38			1
26				1
38				1
45				1
55				1
56				1
56				1
Fig4M
Control	Cilengitide
1.13718	0.741167
0.866035	0.682302
0.996788	0.467622
Fig4N
Control	Cilengitide
0.824074	1.70425
1.01433	1.90641
1.1616	1.45928

## Sheet: Fig. 5
Fig5H
	Control			LGMN			LY294002			LGMN+LY294002			SC75741			LGMN+SC75741
0	0	0.617035	6	0	1.02428	6	0	0.33927	6	0	0.731298	6	0	0.390546	6	0	0.70943	6
1	0.230756	0.534624	6	0.425683	0.977998	6	0.187357	0.341141	6	0.18343	0.770213	6	0.203575	0.510631	6	0.187527	0.686763	6
3	0.547421	0.593453	6	0.95489	1.09621	6	0.638146	0.463089	6	0.45825	0.850098	6	0.561643	0.532489	6	0.401039	0.841399	6
5	0.717927	0.550871	6	1.30185	1.11062	6	0.683559	0.446894	6	0.644566	0.959107	6	0.623548	0.5579	6	0.67883	0.945007	6
7	0.848448	0.562429	6	1.48368	1.11693	6	0.983477	0.50276	6	0.966695	1.00996	6	0.836514	0.702323	6	0.871343	1.02497	6
9	1.14309	0.480003	6	1.86836	1.15765	6	1.24008	0.536688	6	1.16102	0.978761	6	1.02592	0.675818	6	1.08933	0.996549	6
11	1.36649	0.384345	6	2.18477	1.15214	6	1.53848	0.55364	6	1.37939	0.878964	6	1.4307	0.623121	6	1.2681	1.06201	6
13	1.74405	0.417056	6	2.78967	1.26104	6	1.91428	0.674859	6	1.82279	1.03371	6	1.69362	0.669533	6	1.58664	1.24379	6
15	2.0446	0.496838	6	3.19945	1.40265	6	2.15989	0.609827	6	2.22955	1.1177	6	1.95195	0.782214	6	1.85557	1.26363	6
17	2.26004	0.649406	6	3.95073	1.58692	6	2.42853	0.645227	6	2.44747	1.2572	6	2.37508	0.860066	6	1.97045	1.31265	6
19	2.80028	0.707175	6	4.61074	1.67118	6	2.82855	0.599185	6	2.92235	1.41274	6	2.88754	0.920496	6	2.16542	1.44166	6
21	3.16678	0.553812	6	5.19755	1.68608	6	3.1539	0.597221	6	3.33419	1.51568	6	3.04573	0.668848	6	2.38923	1.53969	6
23	3.55737	0.604801	6	5.9269	1.73493	6	3.49418	0.797696	6	3.7425	1.42837	6	3.38213	0.69215	6	2.7894	1.70561	6
25	4.13901	0.593814	6	6.22918	1.81494	6	3.79529	0.839962	6	3.98697	1.4748	6	3.77714	0.70015	6	3.15368	1.8863	6
27	4.38115	0.540375	6	6.99124	1.91525	6	4.37823	0.935147	6	4.20707	1.65222	6	4.13868	0.738321	6	3.70074	1.99222	6
29	5.02261	0.490608	6	7.40734	1.98283	6	4.7344	0.941154	6	4.7834	1.64105	6	4.50719	0.995435	6	4.22623	2.02511	6
31	5.48723	0.508756	6	8.46136	2.03873	6	5.04514	0.983062	6	5.12831	1.65333	6	5.13595	1.08228	6	4.49383	2.19974	6
33	5.91848	0.610581	6	9.41023	2.17337	6	5.36225	1.06332	6	5.24709	1.65123	6	5.69472	1.13137	6	4.93018	2.22182	6
35	6.42343	0.612852	6	10.7079	2.41222	6	6.26551	1.16694	6	5.92676	1.9058	6	6.47526	1.20705	6	5.46682	2.36734	6
37	7.00781	0.638545	6	11.9128	2.51034	6	6.61483	0.896445	6	6.59643	1.93496	6	6.8962	1.16858	6	5.60867	2.68453	6
39	7.35369	0.643319	6	12.9615	2.62497	6	6.91374	0.862338	6	7.19085	1.97953	6	7.14611	1.2623	6	6.30825	2.85616	6
41	7.97222	0.699574	6	13.8401	2.75306	6	7.53582	1.05182	6	7.609	2.00434	6	7.79058	1.54328	6	6.78758	2.98206	6
43	8.63442	0.525494	6	14.9812	2.90637	6	8.21558	1.22355	6	7.76018	2.03102	6	8.22062	1.72355	6	7.47931	3.27121	6
45	9.34816	0.659367	6	16.0235	3.00499	6	8.88401	1.22044	6	8.33122	2.02789	6	8.87574	1.81149	6	8.03086	3.48193	6
47	10.1807	0.645583	6	16.5471	3.37101	6	9.39469	1.34522	6	9.01666	1.92266	6	9.7766	1.79611	6	8.64663	3.8508	6
49	10.7626	0.755695	6	17.6192	3.42233	6	10.2614	1.41961	6	9.84244	2.1017	6	10.7205	1.96211	6	9.02105	3.99522	6
51	11.3563	0.737124	6	19.0868	3.54738	6	10.9611	1.4768	6	10.5838	2.47798	6	11.914	1.85211	6	9.8292	4.14375	6
53	12.0451	0.922644	6	20.1649	3.78565	6	11.6421	1.5262	6	11.2643	2.55212	6	12.9818	2.18216	6	10.2751	4.27199	6
55	12.8121	1.15765	6	21.6121	3.92451	6	12.8239	1.70492	6	12.1932	2.74432	6	13.1533	2.38276	6	11.1287	4.40738	6
57	13.5341	1.07052	6	22.6947	4.4019	6	13.2744	1.62697	6	13.1988	2.90117	6	13.7753	2.24078	6	11.8018	4.65427	6
59	14.3956	1.17669	6	24.2628	4.77953	6	14.1553	1.65568	6	14.1348	2.9321	6	15.0267	2.1085	6	12.1472	4.80774	6
61	15.3997	1.10796	6	26.1418	4.98586	6	15.1613	2.06871	6	14.8187	2.85324	6	15.8641	2.56407	6	13.0866	5.00067	6
63	16.5034	1.16399	6	27.8519	5.18492	6	15.9567	2.25542	6	15.3772	2.98382	6	17.2669	2.34321	6	14.1259	5.39689	6
65	17.8321	1.50892	6	29.5131	5.43871	6	16.3666	2.11905	6	16.2086	3.43852	6	18.4516	2.53036	6	15.093	5.86093	6
67	18.6323	1.52932	6	31.416	5.74991	6	17.9337	2.20417	6	16.8958	3.39105	6	19.0275	2.5473	6	15.6713	6.26152	6
69	19.636	1.67281	6	32.7033	6.25013	6	19.0875	2.3009	6	18.3207	3.61298	6	20.3942	2.77475	6	16.4875	6.44845	6
71	20.6133	1.83702	6	34.3296	6.21011	6	19.9955	2.55358	6	19.6867	3.76845	6	21.367	3.30106	6	17.3231	6.72573	6
Fig5I
	Control			LGMN			LY294002			LGMN+LY294002			SC75741			LGMN+SC75741
0	0	0.617035	6	0	1.02428	6	0	0.33927	6	0	0.731298	6	0	0.390546	6	0	0.70943	6
1	0.39153	0.534624	6	0.671951	0.977998	6	0.388474	0.341141	6	0.325441	0.770213	6	0.507095	0.510631	6	0.2908	0.784943	6
3	0.504808	0.593453	6	1.0067	1.09621	6	0.673537	0.463089	6	0.603659	0.850098	6	0.655765	0.532489	6	0.553516	0.909665	6
5	0.774045	0.550871	6	1.32601	1.11062	6	0.820654	0.446894	6	0.832468	0.959107	6	0.73529	0.5579	6	0.981506	0.81155	6
7	1.04975	0.562429	6	1.53495	1.11693	6	1.01935	0.50276	6	1.06181	1.00996	6	1.05957	0.702323	6	1.18976	0.662404	6
9	1.1953	0.480003	6	1.93301	1.15765	6	1.32375	0.536688	6	1.27078	0.978761	6	1.18108	0.675818	6	1.34177	0.93217	6
11	1.5893	0.384345	6	2.25851	1.15214	6	1.7098	0.55364	6	1.65729	0.878964	6	1.64916	0.623121	6	1.47876	1.12473	6
13	1.92118	0.417056	6	2.56793	1.26104	6	1.97288	0.674859	6	1.90691	1.03371	6	1.84109	0.669533	6	2.27956	0.726349	6
15	2.20244	0.496838	6	3.08258	1.40265	6	2.31128	0.609827	6	2.42741	1.1177	6	2.23623	0.782214	6	2.85284	0.275747	6
17	2.47671	0.649406	6	3.68936	1.58692	6	2.63037	0.645227	6	2.66578	1.2572	6	2.54296	0.860066	6	2.53188	0.910268	6
19	2.99709	0.707175	6	4.38945	1.67118	6	2.93083	0.599185	6	3.14276	1.41274	6	2.92796	0.920496	6	2.70713	1.14166	6
21	3.48097	0.553812	6	4.97147	1.68608	6	3.16806	0.597221	6	3.5589	1.51568	6	3.20992	0.668848	6	2.90892	1.35401	6
23	3.79794	0.604801	6	5.37125	1.73493	6	3.60539	0.797696	6	3.82908	1.42837	6	3.67686	0.69215	6	2.97537	1.74959	6
25	4.29018	0.593814	6	6.01937	1.81494	6	4.12232	0.839962	6	4.04007	1.4748	6	3.86529	0.70015	6	3.47619	1.87345	6
27	4.67222	0.540375	6	6.43567	1.91525	6	4.63251	0.935147	6	4.56724	1.65222	6	4.22995	0.738321	6	3.89385	2.0084	6
29	5.23028	0.490608	6	7.13393	1.98283	6	5.06107	0.941154	6	4.97593	1.64105	6	4.68103	0.995435	6	4.61076	2.06625	6
31	5.70139	0.508756	6	7.7369	2.03873	6	5.14722	0.983062	6	5.29654	1.65333	6	5.60089	1.08228	6	4.88082	1.9733	6
33	5.93624	0.610581	6	8.74509	2.17337	6	5.59241	1.06332	6	5.43668	1.65123	6	5.87377	1.13137	6	5.03897	2.24999	6
35	6.77817	0.612852	6	10.1736	2.41222	6	6.33622	1.16694	6	6.29202	1.9058	6	6.77645	1.20705	6	5.82643	2.51441	6
37	7.16404	0.638545	6	11.0461	2.51034	6	6.70781	0.896445	6	6.96457	1.93496	6	7.03087	1.16858	6	6.30218	2.40402	6
39	7.87402	0.643319	6	12.0385	2.62497	6	7.08508	0.862338	6	7.35053	1.97953	6	7.42131	1.2623	6	6.71949	2.68951	6
41	8.26179	0.699574	6	12.8662	2.75306	6	7.90085	1.05182	6	7.65071	2.00434	6	8.1096	1.54328	6	7.46324	2.81592	6
43	9.04823	0.525494	6	14.1095	2.90637	6	8.4936	1.22355	6	7.95906	2.03102	6	8.71898	1.72355	6	8.18911	3.19498	6
45	9.66488	0.659367	6	14.4832	3.00499	6	9.24359	1.22044	6	8.5952	2.02789	6	9.36984	1.81149	6	8.5085	3.46479	6
47	10.5625	0.645583	6	15.2225	3.37101	6	9.71508	1.34522	6	9.39213	1.92266	6	10.3257	1.79611	6	9.05672	3.77852	6
49	11.0468	0.755695	6	16.5335	3.42233	6	10.5925	1.41961	6	10.3813	2.1017	6	11.562	1.96211	6	9.70794	3.77716	6
51	11.7832	0.737124	6	17.2466	3.54738	6	11.3498	1.4768	6	11.0233	2.47798	6	12.4484	1.85211	6	10.2506	3.77982	6
53	12.443	0.922644	6	18.5273	3.78565	6	12.2532	1.5262	6	11.698	2.55212	6	12.9639	2.18216	6	11.0341	4.04728	6
55	13.0087	1.15765	6	19.9036	3.92451	6	13.1334	1.70492	6	12.6425	2.74432	6	13.9177	2.38276	6	11.6933	4.06713	6
57	13.8994	1.07052	6	20.7315	4.4019	6	13.6271	1.62697	6	13.6888	2.90117	6	14.427	2.24078	6	12.339	4.38797	6
59	14.8894	1.17669	6	22.5103	4.77953	6	14.6964	1.65568	6	14.6679	2.9321	6	15.2234	2.1085	6	13.1373	4.59445	6
61	15.9897	1.10796	6	23.9867	4.98586	6	15.6017	2.06871	6	15.0339	2.85324	6	16.2038	2.56407	6	14.0298	4.87694	6
63	17.3828	1.16399	6	26.1881	5.18492	6	16.0553	2.25542	6	15.4728	2.98382	6	17.3269	2.34321	6	15.0735	5.01682	6
65	18.1762	1.50892	6	27.267	5.43871	6	16.9889	2.11905	6	16.4381	3.43852	6	18.813	2.53036	6	15.785	5.5865	6
67	19.4213	1.52932	6	28.5235	5.74991	6	18.4918	2.20417	6	17.5698	3.39105	6	19.8068	2.5473	6	16.6081	5.75541	6
69	20.0847	1.67281	6	30.0401	6.25013	6	19.4242	2.3009	6	18.9317	3.61298	6	20.8584	2.77475	6	17.3702	5.95908	6
Fig5J
Control	LGMN	LY294002	LGMN+LY294002	SC75741	LGMN+SC75741
1.23005	1.46479	1.24883	1.3615	1.12676	0.610329
1.10798	2.6385	0.619718	1.00469	1.10798	1.03286
0.835681	3.32394	0.826291	0.938967	0.920188	1.26761
0.826291	2.06573	0.647887	0.84507	1.40845	1.38028
Fig5K
Control	LGMN	LY294002	LGMN+LY294002	SC75741	LGMN+SC75741
1.27368	1.74737	1.05263	1.36842	1.26316	0.589474
1.13684	2.94737	1.18947	0.526316	1.13684	1.16842
0.610526	1.6421	0.684211	0.568421	0.726316	0.915789
0.978947	2.08421	0.926316	0.8	0.684211	0.968421

## Sheet: Fig. 6
Fig6A
Days	Control	WP1066	AR-A104418	Cilengtide	Cilengtide+WP1066	Cilengtide+AR-A104418	Anti-CD8	Anti-CD8+Cilengtide+WP1066	Anti-CD8+Cilengtide+AR-A104418	Anti-CD4	Anti-CD4+Cilengtide+WP1066	Anti-CD4+Cilengtide+AR-A104418
16		1
16		1
17			1
17			1
20	1	1		1	1
21			1	1
22		1	1	1
22			1
24		1	1		1	1
24			1
25			1
27				1	1
33					1
28				1		1
33						1
38		1			1	1
33				1		1
39						1
43					1
43					1
46					1
18	1
19	1
19	1
20	1
20	1
23	1
45						1
24	1
24	1
13							1
13							1
16							1
16							1
18							1
18							1
20							1
16								1
16								1
18								1
18								1
18								1
20								1
23								1
13									1
16									1
16									1
18									1
20									1
20									1
25									1
20										1
20										1
20										1
21										1
25										1
27										1
27										1
17											1
22											1
21											1
24											1
24											1
25											1
28											1
20												1
20												1
22												1
22												1
27												1
30												1
34												1
Fig6B
Control	Cilengitide	WP1066	AR-A014418	Cilengitide+WP1066	Cilengitide+AR-A014418
28	41.2	37.7	42.3	59.5	66.4
22.5	38.5	40.9	45.9	56.8	68.9
31.7	42.6	36	40	68.1	62.2
Fig6C
Control	Cilengitide	WP1066	AR-A014418	Cilengitide+WP1066	Cilengitide+AR-A014418
6.3	20.1	15.5	13.3	33.3	36
10.2	19.9	17.6	15	34.5	36
5.4	23.6	12.1	14.2	37.8	39.4
Fig6D
Control	Cilengitide	WP1066	AR-A014418	Cilengitide+WP1066	Cilengitide+AR-A014418		Control	Cilengitide	WP1066	AR-A014418	Cilengitide+WP1066	Cilengitide+AR-A014418
0.5	3	4	2.5	5	6		0.571429	4	5.14286	2.85714	6.85714	9.71429
1	2.5	2.5	2	6.5	4.5		1.14286	4.57143	4.57143	2.28571	8.57143	10.8571
1.5	3.5	3	3	7	6.5		1.71429	5.14286	2.85714	4.57143	5.71429	8.57143
1	3	2.5	3	7.5	5.5		0.571429	3.42857	5.14286	3.42857	6.28571	9.14286

## Sheet: Fig.7
Fig7F
time (days)	Control	Cilengtide+AR-A104418+WP1066+Anti-PD1	Anti-PD1	Cilengtide+AR-A104418+WP1066	Cilengtide+AR-A104418+Anti-PD1	Cilengtide+WP1066+Anti-PD1
24	1
24	1
35	1
37	1
43	1
47	1
61		1
65		1
75		1
91		1
115		0
115		0
115		0
21			1
26			1
27			1
32			1
38			1
50			1
61			1
22	1
24	1
27	1
27	1
31	1
31	1
38	1
24				1
27				1
33				1
42				1
51				1
56				1
61				1
27					1
27					1
33					1
46					1
64					1
65					1
70					0
31						1
33						1
42						1
56						1
57						1
70						0
70						0
Fig7G
time (days)	Control	Cilengtide+AR-A104418+WP1066+Anti-PD1	Anti-PD1	Cilengtide+AR-A104418+WP1066	Cilengtide+AR-A104418+Anti-PD1	Cilengtide+WP1066+Anti-PD1
20	1
22	1
27	1
28	1
45	1
63	1
68	1
74	1
75	1
75	1
29		1
35		1
74		1
75		1
88		1
135		1
150		0
150		0
150		0
150		0
33			1
39			1
43			1
48			1
54			1
59			1
72			1
36	1
43	1
45	1
45	1
47	1
47	1
49	1
49				1
55				1
68				1
70				1
72				1
77				1
80				1
52					1
54					1
56					1
57					1
72					1
73					1
73					1
41						1
45						1
55						1
64						1
73						1
73						1
73						1

## Sheet: Fig. S1
FigS1B
BMDM	Macrophage	TAM	DC	MDSC	Microglia	iDC	Monocyte	Neutrophils	Naïve T cell	Granulocyte	T CD4 Naïve	Mast Cell	B Cell	T CD8 Activated	Nuc. Erythrocyte	T CD8 Naïve	HSC	NK Cell	Eosinophil
2.8	2.37	2.33	2.26	2.19	2.05	1.94	1.7	1.62	1.57	1.36	1.26	1.24	0.99	0.87	0.77	0.67	-1.07	-0.99	-0.66
FigS1G
Control	C11
0.122351	0.058762
0.1624	0.04361
0.1227	0.04599
0.1089	0.01235
FigS1H
Control	RR-11a
0.175263	0.103286
0.16337	0.1017
0.1568	0.1135
0.1824	0.09248
FigS1I
Control	C11
6.8308	6.20008
6.613	6.121
7.043	6.358
6.927	6.473
FigS1J
Control	RR-11a
6.86161	6.00191
6.903	6.016
6.837	6.055
6.818	6.231
FigS1K
Control	C11
6.93305	5.97986
6.731	5.871
7.225	6.492
6.904	6.205
FigS1L
Control	RR-11a
6.98218	6.14075
7.409	6.039
6.933	6.326
6.82	5.764
FigS1M
shC	shLGMN #11	shLGMN #12
7.14379	6.07047	6.52849
7.431	6.143	6.497
7.812	6.282	6.533
6.854	6.34	6.218
FigS1N
Control	LGMN	LGMN+RR-11a	LGMN+C11
0.75	2.5	1.625	1.125
1.625	3.25	1.25	1.375
0.625	2.25	1.5	0.75
FigS1O
Control	LGMN	LGMN+RR-11a	LGMN+C11
0.742574	4.75908	4.09571	2.68317
0.570957	4.48515	2.45875	2.59406
1.68647	4.78878	3.06931	3.77228
FigS1P
Control	LGMN	LGMN+RR-11a	LGMN+C11
0.827643	13.1388	3.41403	3.31057
0.620732	12.3112	1.13801	1.8622
1.55183	14.8976	1.44838	0.724188
FigS1Q
shC	shC+CCL2	shC+CM	shLgmn#4	shLgmn#4+CCL2	shLgmn#4+CM	shLgmn#5	shLgmn#5+CCL2	shLgmn#5+CM
0.995595	2.79295	2.32159	0.361233	0.378855	0.656388	0.264317	0.312775	0.39207
0.832599	3.17621	3.03084	0.237885	0.374449	0.453744	0.145374	0.198238	0.370044
1.17181	2.67841	2.85463	0.409692	0.449339	0.687225	0.255507	0.361233	0.462555
FigS1R
shC	shC+CCL2	shC+CM	shLGMN#11	shLGMN#11+CCL2	shLGMN#11+CM	shLGMN#12	shLGMN#12+CCL2	shLGMN#12+CM
0.873119	3.35315	2.87943	0.195059	0.176482	0.139328	0.148616	0.352963	0.501579
0.956716	3.06521	3.72469	0.148616	0.092885	0.455137	0.18577	0.390117	0.817388
1.17035	3.78042	3.61323	0.204347	0.232213	0.306521	0.167193	0.167193	0.724503

## Sheet: Fig. S2
FigS2C
Control	C11		Control	C11
97.5	72.4		80.1	73.1
82.2	62.2		79	72
86	61.6		84	66
FigS2D
	Control			RR-11a			C11
0	0	9.11608	6	0	8.19809	6	0	7.33171	6
1	2.74297	9.17566	6	3.06718	7.99164	6	2.78593	7.56383	6
2	5.4311	9.08142	6	6.0702	8.32154	6	5.35669	7.54757	6
3	8.27687	9.14229	6	9.07527	8.27308	6	8.15122	7.41446	6
4	11.5794	8.96473	6	12.4793	8.39744	6	11.3358	7.57774	6
5	14.5355	9.11582	6	16.8665	8.80085	6	14.4148	7.59127	6
6	17.2403	9.15542	6	20.4307	8.2617	6	17.9092	7.58137	6
7	20.6988	9.35854	6	24.4384	8.5636	6	21.6684	7.67085	6
8	24.4554	9.34801	6	28.3781	9.11244	6	25.5343	7.52485	6
9	27.6431	9.37091	6	32.3434	8.77267	6	29.044	7.64138	6
10	31.5472	9.42729	6	36.6716	8.41612	6	32.671	7.59664	6
11	34.8146	9.41698	6	41.5214	8.16201	6	36.9444	7.83131	6
12	39.115	9.41	6	45.4345	7.95324	6	40.5761	7.89726	6
13	42.7735	9.28706	6	49.3201	8.14297	6	44.037	7.67375	6
14	45.7017	9.38534	6	53.2741	7.06189	6	47.0627	7.5958	6
15	49.1795	9.3725	6	56.6448	6.89005	6	50.5614	7.68691	6
16	52.6214	9.24988	6	59.9009	6.30635	6	53.7881	7.51509	6
17	55.4053	8.96756	6	63.3908	5.90501	6	56.3071	7.25076	6
18	58.2911	8.78646	6	65.3835	5.56071	6	59.3861	6.94549	6
19	60.9892	8.55748	6	68.5129	5.04346	6	61.2765	6.96382	6
20	63.9641	8.545	6	71.0196	4.79029	6	64.2377	6.34631	6
21	66.3088	8.40721	6	73.6927	4.48222	6	66.8726	6.03402	6
22	69.0651	8.39591	6	75.981	5.31806	6	68.5895	5.99314	6
23	71.4994	7.85963	6	77.7785	4.54987	6	70.5915	5.65601	6
24	73.2712	7.70722	6	80.0366	4.30266	6	73.0477	5.23951	6
25	75.1984	7.5187	6	81.5684	3.32186	6	74.961	4.85718	6
26	77.0323	7.03943	6	83.1971	5.10518	6	77.6078	4.86546	6
27	78.7871	6.84862	6	82.7955	4.31157	6	79.8754	4.60169	6
28	81.1467	6.55777	6	85.0966	3.59036	6	82.9898	4.62434	6
29	82.3714	6.40466	6	86.0619	3.22319	6	84.0292	4.62041	6
30	84.5202	6.16355	6	87.4148	3.596	6	86.2994	4.02241	6
31	85.3991	5.84381	6	88.0891	3.48688	6	86.9996	4.166	6
32	88.006	5.81943	6	89.0979	4.49929	6	87.8687	3.88397	6
33	89.4041	5.85994	6	89.0164	5.62754	6	89.6509	3.73439	6
34	90.8536	5.89178	6	89.8632	6.04364	6	90.2001	3.72728	6
35	91.8701	6.13682	6	89.9197	6.90414	6	90.8359	3.67347	6
37	90.8215	6.31048	6	89.6851	5.59938	6	91.2711	4.0462	6
38	91.6317	6.81461	6	89.3933	5.83565	6	91.0948	4.19768	6
39	91.58	6.88799	6	88.8825	5.27771	6	92.0661	4.34686	6
40	90.2858	7.2117	6	88.3695	5.29032	6	91.5311	4.38607	6
FigS2E
Control	C11
76.9	76.4
69.2	71.4
69.2	76.7
FigS2F
Control	RR-11a
76.1	81
74.1	71.2
68.1	77.7
FigS2G
	Control			RR-11a			C11
0	0	2.44385	6	0	1.47958	6	0	2.00947	6
1	2.09028	2.63555	6	2.12374	1.55474	6	1.76016	2.18612	6
2	3.61939	2.88249	6	3.81956	1.65282	6	3.15427	2.30712	6
3	5.1785	3.01632	6	5.11927	1.77361	6	4.57315	2.47787	6
4	6.80395	3.14261	6	6.69229	1.87617	6	6.2925	2.57214	6
5	8.64982	3.2527	6	8.45328	2.04529	6	8.01791	2.71282	6
6	10.473	3.39755	6	10.1645	2.10871	6	9.79452	2.82603	6
7	12.3703	3.5459	6	11.9238	2.24018	6	11.6663	2.97192	6
8	14.3395	3.66367	6	13.9642	2.47615	6	13.6451	3.06799	6
9	16.5568	3.81904	6	15.8771	2.50136	6	15.8327	3.18213	6
10	18.7663	4.01296	6	18.1841	2.64399	6	17.6181	3.27256	6
11	21.051	4.13503	6	20.373	2.76375	6	19.8787	3.38231	6
12	23.3257	4.30182	6	22.521	2.97101	6	22.1564	3.51693	6
13	25.8358	4.37287	6	24.972	3.13093	6	24.3448	3.70854	6
14	27.8546	4.57689	6	27.0618	3.27916	6	26.5824	3.85961	6
15	29.942	4.75886	6	29.4851	3.47993	6	28.6694	4.09057	6
16	32.1264	4.9449	6	31.824	3.646	6	31.0192	4.16592	6
17	34.0979	5.07932	6	33.9422	3.89155	6	32.9472	4.26837	6
18	36.1483	5.21766	6	36.2367	4.02006	6	35.0887	4.39415	6
19	38.3578	5.37899	6	38.3129	4.12298	6	37.1476	4.62226	6
20	40.0629	5.51031	6	40.6778	4.29519	6	39.3494	4.71572	6
21	41.7821	5.64705	6	42.6561	4.34785	6	41.4098	4.96589	6
22	43.4034	5.7272	6	44.5478	4.47427	6	43.4099	5.0098	6
23	44.9898	5.71	6	46.3585	4.55776	6	45.0287	5.06581	6
24	46.5645	5.69717	6	48.0757	4.57755	6	46.6806	5.2494	6
25	48.0321	5.75784	6	49.8657	4.6224	6	48.2409	5.3865	6
26	49.4635	5.67873	6	51.4627	4.70537	6	50.2061	5.51966	6
27	50.4333	5.66321	6	52.8559	4.76349	6	51.7121	5.54203	6
28	51.6546	5.66848	6	54.2743	4.86739	6	53.1224	5.59725	6
29	52.4739	5.69797	6	55.2727	4.84045	6	54.4679	5.61521	6
30	53.3587	5.68838	6	56.1293	4.88704	6	55.4547	5.61847	6
31	54.3359	5.60254	6	57.1324	4.85576	6	56.6095	5.63282	6
32	55.0837	5.54015	6	58.0495	4.89632	6	57.8262	5.65033	6
33	55.9428	5.55735	6	58.9329	4.86238	6	58.91	5.61378	6
34	56.6367	5.48871	6	59.7223	4.80434	6	59.8118	5.5948	6
35	57.183	5.38286	6	60.287	4.81748	6	60.4336	5.58929	6
37	57.8299	5.42332	6	60.8519	4.7795	6	61.1427	5.65314	6
38	58.5735	5.44989	6	61.4389	4.82081	6	61.5886	5.66756	6
39	59.0095	5.4063	6	61.8066	4.7702	6	62.4806	5.63226	6
40	59.4416	7.4283	6	61.1246	7.53487	6	63.7147	7.73376	6
FigS2H
Control	C11
68.6	70.4
70	60.8
62.8	73.1
FigS2I
Control	RR-11a
70.5	70.2
70.2	63.1
66.5	73.8
FigS2J
	shC			shLgmn#4			shLgmn#5
0	0	2.07826	6	0	2.90364	6	0	2.21753	6
1	2.63358	2.14371	6	3.00816	2.91971	6	2.62296	2.23015	6
2	5.8736	2.21294	6	6.5692	2.95016	6	5.48678	2.23687	6
3	9.18918	2.28597	6	9.8412	2.96293	6	8.50042	2.28645	6
4	12.0024	2.35967	6	13.0187	3.01093	6	11.8172	2.28549	6
5	15.5479	2.4096	6	16.7614	3.0608	6	15.306	2.3142	6
6	18.6982	2.54524	6	20.0521	3.10213	6	18.7958	2.44055	6
7	22.2334	2.6418	6	23.903	3.18239	6	22.5743	2.50755	6
8	26.0377	2.72554	6	27.2626	3.18451	6	26.7911	2.59596	6
9	29.112	2.78909	6	30.9825	3.28012	6	30.2665	2.69799	6
10	32.4966	2.84947	6	35.3734	3.32174	6	33.7773	2.79688	6
11	35.0535	2.84977	6	38.9379	3.3608	6	37.3617	2.93922	6
12	38.2235	2.91569	6	42.0599	3.51367	6	41.4392	2.96794	6
13	41.5888	2.96153	6	45.5859	3.53877	6	44.6206	3.05065	6
14	45.3496	3.02671	6	48.9287	3.5837	6	47.829	3.13375	6
15	48.2729	3.09397	6	51.4486	3.69659	6	50.9297	3.2223	6
16	51.5329	3.13025	6	53.5795	3.65839	6	53.4728	3.29902	6
17	54.011	3.1898	6	56.3979	3.62678	6	56.9097	3.34279	6
18	56.1552	3.19335	6	58.852	3.60242	6	59.4271	3.4683	6
19	58.462	3.21937	6	61.4094	3.64754	6	61.5261	3.54229	6
20	60.2527	3.25025	6	62.5036	3.65163	6	63.3841	3.56815	6
21	62.6299	3.26745	6	64.0933	3.71293	6	65.3235	3.57667	6
22	64.2021	3.27638	6	65.6489	3.69259	6	66.667	3.6337	6
23	65.2993	3.30186	6	66.4816	3.69014	6	68.2248	3.66867	6
24	66.748	3.30348	6	67.6158	3.634	6	69.1829	3.73486	6
25	68.1571	3.31837	6	69.0998	3.70843	6	70.6939	3.74487	6
26	69.2093	3.31854	6	70.5732	3.62093	6	71.7756	3.79389	6
27	69.6403	3.33977	6	71.8325	3.56268	6	73.4325	3.82993	6
28	71.2693	3.37541	6	73.408	3.59097	6	74.5509	3.94048	6
29	71.9848	3.35384	6	72.9596	3.57399	6	74.5901	4.03396	6
30	72.4234	3.33751	6	74.3659	3.55876	6	75.0497	4.16558	6
31	73.2246	3.34097	6	75.2726	3.52797	6	74.676	4.24631	6
32	74.111	3.35745	6	75.7045	3.44351	6	75.058	4.36204	6
33	74.4944	3.3546	6	75.8813	3.51054	6	75.7107	4.45671	6
34	74.4942	3.32783	6	76.4132	3.47172	6	75.7674	4.51604	6
35	75.2173	3.32305	6	77.4472	3.39109	6	76.1095	4.54898	6
37	74.6151	3.299	6	77.0006	3.35003	6	76.2489	4.62576	6
38	75.231	3.31134	6	77.499	3.26926	6	75.9631	4.66384	6
39	75.4666	3.29314	6	76.8893	3.28744	6	76.0306	4.69325	6
40	75.7075	3.29019	6	75.9427	3.27773	6	75.6321	4.63786	6
FigS2K
shC	shLgmn#4	shLgmn#5
87.7	84.9	86.2
83.5	86.3	79.4
89.9	85.2	87.9
FigS2L
	shC			shLGMN#11			shLGMN#12
0	0	2.00947	6	0	2.34645	6	0	3.15514	6
1	1.73421	2.18612	6	1.73683	2.44573	6	1.75552	3.37832	6
2	2.8955	2.30712	6	3.3838	2.63027	6	3.43749	3.57174	6
3	4.38707	2.47787	6	5.08842	2.73866	6	4.93886	3.73231	6
4	5.97488	2.57214	6	6.96553	2.89527	6	6.82267	4.01251	6
5	7.514	2.71282	6	9.00705	3.06111	6	9.05052	4.24452	6
6	9.19659	2.82603	6	10.9903	3.24197	6	10.9875	4.35538	6
7	11.0034	2.97192	6	12.3596	3.26219	6	12.9703	4.45075	6
8	12.7481	3.06799	6	14.4059	3.37442	6	15	4.63724	6
9	14.602	3.18213	6	16.5792	3.58684	6	17.1169	4.91972	6
10	16.4512	3.27256	6	18.9628	3.73959	6	19.4145	5.1501	6
11	18.57	3.38231	6	21.1339	4.00018	6	21.7051	5.34466	6
12	20.3303	3.51693	6	23.6754	4.18811	6	23.8421	5.60259	6
13	22.6328	3.70854	6	25.8168	4.39213	6	26.0642	5.73814	6
14	24.6084	3.85961	6	28.1649	4.64004	6	28.2455	5.98073	6
15	26.7146	4.09057	6	30.7994	4.87295	6	30.553	6.087	6
16	28.8607	4.16592	6	32.8273	5.0603	6	32.6282	6.18883	6
17	30.7246	4.26837	6	34.7398	5.21326	6	34.5954	6.24013	6
18	32.6233	4.39415	6	36.6944	5.30743	6	36.763	6.2852	6
19	34.7135	4.62226	6	38.7506	5.49693	6	38.9054	6.36424	6
20	36.6089	4.71572	6	40.7092	5.59929	6	40.7766	6.38176	6
21	38.585	4.96589	6	42.5478	5.65074	6	42.2844	6.48184	6
22	40.4834	5.0098	6	44.4913	5.67016	6	44.3892	6.51961	6
23	42.2046	5.06581	6	46.1273	5.65133	6	46.2287	6.46965	6
24	43.9906	5.2494	6	47.5716	5.66268	6	47.9591	6.44024	6
25	45.9252	5.3865	6	49.2754	5.68791	6	49.8647	6.36666	6
26	47.4613	5.51966	6	50.4945	5.58293	6	51.2863	6.25139	6
27	48.7617	5.54203	6	51.8146	5.51496	6	52.8704	6.18931	6
28	50.4586	5.59725	6	52.8658	5.44205	6	53.976	6.07149	6
29	51.5061	5.61521	6	54.0106	5.29294	6	55.1633	6.06344	6
30	52.9789	5.61847	6	55.019	5.26959	6	55.8681	5.90936	6
31	54.222	5.63282	6	55.9307	5.1916	6	56.9957	5.83258	6
32	55.3708	5.65033	6	57.0962	5.12298	6	57.9386	5.79482	6
33	56.4677	5.61378	6	57.8504	4.99707	6	58.8643	5.75833	6
34	57.2755	5.5948	6	58.6919	4.99175	6	59.6844	5.68281	6
35	58.0937	5.58929	6	59.6408	4.86606	6	60.375	5.71759	6
37	58.7833	5.65314	6	60.3283	4.82106	6	61.063	5.67793	6
38	60.0038	5.66756	6	61.2529	4.70082	6	61.7124	5.60443	6
39	60.2332	5.63226	6	61.7399	4.64508	6	62.3043	5.72159	6
40	60.2478	7.73376	6	62.6217	4.22601	6	62.6626	7.0214	6
FigS2M
shC	shLGMN#11	shLGMN#12
87.9	84.7	83
86.5	90.5	78.9
93.63	80	92.1
FigS2N
Control	C11
0.993691	1.02208
1.16404	0.55836
0.842272	0.728707
FigS2O
Control	C11
0.908686	0.654788
0.828508	0.868597
1.26281	1.02895

## Sheet: Fig. S3
FigS3A
Control	WP1066	AR-A014418
94.7	54	46.8
79.7	36.8	64.9
93.5	57.3	46.3
88.8	30.1	70.2
FigS3B
Control	WP1066	AR-A014418
0.058581	0.0239722	0.0414597
0.0610991	0.0279858	0.0401197
0.0617634	0.0386035	0.0239722
	0.0438264
FigS3E
Control	LGMN-mKD
1.01287	0.333887
0.852159	0.454734
1.13497	0.50706
FigS3F
Control	LGMN-mKD
1.26484	1.25155
0.78388	1.1426
0.951284	0.608503
FigS3G
	Control			Colivelin 30 nmol/mL			Colivelin 60 nmol/mL			Colivelin 90 nmol/mL
0	0	1.05615	6	0	0.987176	6	0	2.64108	6	0	1.37223	6
1	3.5458	1.33921	6	2.64846	1.09109	6	3.55359	2.57635	6	3.65819	0.654373	6
2	5.41874	1.37077	6	4.28807	1.17867	6	5.38993	2.56176	6	5.63231	0.798166	6
3	7.69316	1.3984	6	6.71984	1.13201	6	7.56459	2.65473	6	7.56536	0.783561	6
4	9.3975	1.30114	6	8.51953	1.30926	6	8.89475	2.62291	6	9.75718	0.829817	6
5	10.6066	1.18332	6	10.5084	1.33965	6	10.615	2.82818	6	11.0091	0.825903	6
6	12.4933	1.31577	6	12.8439	1.80083	6	12.1333	2.65851	6	12.4935	0.937444	6
7	13.9423	1.47027	6	14.1324	1.35858	6	14.4438	2.73697	6	13.654	0.834496	6
8	15.7732	1.30585	6	15.8917	1.36651	6	16.6562	2.94816	6	15.1181	0.859545	6
9	17.2819	1.29007	6	18.0581	1.43297	6	18.9176	2.81814	6	17.1574	0.961594	6
10	19.491	1.42466	6	19.9325	1.64611	6	20.4465	2.91173	6	19.1751	0.941916	6
11	21.0485	1.48389	6	21.1867	1.55856	6	22.2906	2.94968	6	21.0538	1.06276	6
12	22.6075	1.29858	6	23.5776	1.63055	6	23.3919	2.9876	6	23.1475	1.35869	6
13	24.7923	1.5536	6	24.6812	1.39931	6	25.5832	3.15093	6	24.7464	0.967033	6
14	26.1884	1.68993	6	26.3727	1.238	6	26.8965	3.04623	6	26.4057	1.0218	6
15	27.7184	1.71366	6	28.3382	1.28091	6	28.4168	3.01689	6	27.78	0.919638	6
16	29.7336	1.84674	6	30.1905	1.30065	6	29.8771	2.75071	6	29.5156	0.783543	6
19	33.6652	1.69268	6	34.3149	1.3028	6	34.505	2.71066	6	34.408	0.787987	6
21	36.4077	1.89465	6	37.6523	1.38387	6	36.5946	2.28843	6	37.5892	0.872087	6
22	37.6949	1.80139	6	38.8374	1.1797	6	38.66	2.20046	6	39.3444	0.715467	6
23	38.8222	1.89634	6	40.4522	1.07415	6	40.0512	2.15201	6	40.7012	0.712599	6
25	41.9081	1.91922	6	42.8653	1.16058	6	43.5421	2.01579	6	43.9828	0.565714	6
27	44.7538	1.73525	6	45.5726	1.02449	6	45.8824	1.66918	6	46.2843	0.502264	6
28	45.9961	1.76212	6	46.2949	0.817282	6	47.1377	1.74951	6	47.3924	0.461896	6
29	46.92	1.71249	6	47.3805	0.707477	6	48.0986	1.74684	6	49.0077	0.545159	6
31	48.9151	1.71749	6	49.4811	0.543838	6	49.5646	1.56592	6	51.1457	0.421766	6
33	51.0626	1.58409	6	51.5066	0.560694	6	51.6012	1.21695	6	53.3625	0.441908	6
34	51.8944	1.388	6	52.3691	0.580916	6	52.2157	1.13523	6	54.5429	0.630337	6
35	53.0617	1.32712	6	52.9379	0.486077	6	53.2037	0.947084	6	55.4109	0.514594	6
37	54.1022	1.09389	6	54.1137	0.335471	6	54.1573	0.731373	6	56.7634	0.353486	6
39	55.4273	0.784203	6	55.0413	0.217074	6	55.0938	0.501472	6	58.1318	0.426175	6
40	55.9663	0.680745	6	55.2234	0.179353	6	55.4658	0.416526	6	58.5234	0.352331	6
41	56.4122	0.601109	6	55.3995	0.225851	6	55.8938	0.310512	6	58.8819	0.293539	6
43	57.1243	0.485615	6	55.8833	0.167706	6	56.1897	0.277961	6	59.6413	0.238827	6
44	57.3527	0.429653	6	56.0843	0.159135	6	56.4132	0.211927	6	59.8836	0.216182	6
45	57.4907	0.359774	6	56.2399	0.134923	6	56.5794	0.172779	6	60.0417	0.152844	6
46	57.5822	0.332316	6	56.3087	0.121544	6	56.6771	0.14634	6	60.2009	0.134744	6
48	58.0292	0.210935	6	56.5433	0.103845	6	56.8223	0.145688	6	60.4049	0.099059	6
49	58.1255	0.222125	6	56.6565	0.083134	6	56.8882	0.110968	6	60.45	0.084784	6
52	58.4547	0.165651	6	56.859	0.08733	6	57.0827	0.08928	6	60.6934	0.05785	6
54	58.6085	0.136109	6	56.9394	0.050393	6	57.1642	0.058873	6	60.7657	0.061032	6
55	58.6546	0.119047	6	57.0286	0.054308	6	57.2242	0.053556	6	60.8389	0.051501	6
56	58.7083	0.11297	6	57.0523	0.052349	6	57.2628	0.048014	6	60.9129	0.029575	6
57	58.7456	0.087445	6	57.0343	0.045146	6	57.2948	0.046472	6	60.9407	0.054634	6
58	58.7723	0.08558	6	57.0611	0.064789	6	57.3095	0.037457	6	60.9374	0.037057	6
61	58.8732	0.074394	6	57.1495	0.020523	6	57.3822	0.034941	6	61.0241	0.030319	6
63	58.8832	0.068164	6	57.1658	0.019125	6	57.3964	0.024668	6	61.0809	0.035439	6
64	58.9111	0.058152	6	57.1804	0.014988	6	57.4126	0.015128	6	61.0784	0.028976	6
FigS3H
	Control			Colivelin 30 nmol/mL			Colivelin 60 nmol/mL			Colivelin 90 nmol/mL
0	0	2.37602	6	0	4.44186	6	0	1.78512	6	0	3.22958	6
1	4.70441	2.06901	6	4.40716	4.66341	6	2.68194	1.54448	6	8.41159	1.63131	6
2	6.80229	2.34143	6	6.51324	4.9678	6	4.6602	1.74719	6	9.85334	1.86523	6
3	8.57289	2.41216	6	8.37542	4.86344	6	6.42171	1.76653	6	11.9641	2.00386	6
4	10.0385	2.44274	6	10.2456	5.00485	6	8.05285	2.03186	6	13.9851	2.03644	6
5	11.7762	2.55868	6	11.633	5.06445	6	9.6641	2.08106	6	15.2536	1.99003	6
6	13.386	2.48785	6	13.8441	5.04027	6	11.5433	2.13646	6	17.0819	2.13436	6
7	14.7243	2.57048	6	15.1008	5.08046	6	12.7737	2.08407	6	18.455	2.22795	6
8	16.1388	2.51536	6	16.7965	5.06713	6	14.3573	2.45554	6	19.6179	2.08501	6
9	18.1388	2.67475	6	18.3002	4.89561	6	15.9836	2.61979	6	20.9981	1.93832	6
10	19.8061	2.64478	6	19.9457	4.66066	6	17.5791	2.35911	6	22.6959	1.9636	6
11	21.5201	2.55883	6	21.6888	4.80064	6	19.2584	2.44464	6	24.5768	2.00178	6
12	23.4206	2.60011	6	23.6868	4.80413	6	21.2663	2.06282	6	26.4202	1.81629	6
13	24.4989	2.64871	6	25.0325	4.74192	6	22.6794	2.33117	6	27.9714	1.96102	6
14	26.0922	2.62895	6	27.1235	4.65086	6	24.4719	2.27111	6	29.639	2.0445	6
15	27.4849	2.25272	6	28.4958	4.24572	6	26.2636	2.32865	6	31.4625	1.93894	6
16	29.1008	2.21481	6	29.7065	4.1127	6	27.6885	2.32625	6	32.9806	1.99922	6
19	33.8971	2.01716	6	34.2995	3.88538	6	32.4793	2.11498	6	37.1288	1.75464	6
21	36.9558	1.96831	6	36.8319	3.7904	6	34.9862	2.22318	6	39.9265	1.79696	6
22	38.556	1.813	6	38.4305	3.44262	6	36.1664	1.8866	6	41.3511	1.81129	6
23	39.854	1.75622	6	39.9673	3.26074	6	37.5055	2.06534	6	43.0643	1.76676	6
25	42.1188	1.82739	6	42.5196	2.98606	6	41.1462	1.86391	6	45.4058	1.57161	6
27	44.8347	1.89553	6	44.7083	2.73154	6	44.2326	1.87224	6	48.5376	1.54522	6
28	45.8422	1.73086	6	45.6865	2.6345	6	45.4036	1.78939	6	49.7629	1.26334	6
29	47.4668	1.70997	6	47.1097	2.42522	6	46.8697	1.75318	6	51.2872	1.29958	6
31	48.9858	1.77992	6	49.3506	2.00456	6	49.2703	1.94	6	54.0808	1.10558	6
33	51.5359	1.34186	6	51.7108	1.52996	6	52.3933	1.67897	6	56.292	1.07698	6
34	52.4892	1.18241	6	52.6128	1.43384	6	53.4479	1.59287	6	57.3335	0.964118	6
35	53.2844	1.07983	6	53.6164	1.2496	6	54.717	1.5104	6	58.3064	0.877365	6
37	54.7492	0.87044	6	55.105	1.14821	6	56.3141	1.32496	6	60.0009	0.845168	6
39	56.0314	0.69061	6	56.0708	0.971325	6	58.0977	0.979104	6	61.3426	0.732168	6
40	56.2915	0.713404	6	56.5108	0.810001	6	58.865	0.941374	6	62.0227	0.640884	6
41	56.604	0.630558	6	56.9682	0.676325	6	59.572	0.808483	6	62.7721	0.576717	6
43	57.3238	0.528789	6	57.3637	0.54009	6	60.4942	0.583078	6	63.7895	0.418105	6
44	57.6265	0.479446	6	57.7463	0.439956	6	61.0202	0.49913	6	64.2259	0.363607	6
45	57.9489	0.404995	6	57.9652	0.354415	6	61.3811	0.413277	6	64.5493	0.295296	6
46	58.2444	0.363482	6	58.1171	0.308378	6	61.8029	0.312538	6	64.908	0.273347	6
48	58.5485	0.225981	6	58.4407	0.243922	6	62.239	0.239423	6	65.3478	0.145228	6
49	58.7038	0.1987	6	58.5673	0.234654	6	62.4085	0.226111	6	65.4884	0.160137	6
52	58.8938	0.204501	6	58.8606	0.156945	6	62.8942	0.150019	6	65.7383	0.179706	6
54	59.0829	0.170709	6	59.0014	0.112583	6	63.0191	0.137596	6	66.0414	0.117797	6
55	59.081	0.195968	6	59.0767	0.081425	6	63.0895	0.146466	6	66.067	0.107958	6
56	59.2048	0.163647	6	59.1072	0.064572	6	63.1688	0.111627	6	66.1487	0.10532	6
57	59.3233	0.127417	6	59.1156	0.056809	6	63.2579	0.08504	6	66.1882	0.088648	6
58	59.3877	0.105669	6	59.1043	0.059745	6	63.283	0.083656	6	66.2627	0.081915	6
61	59.5214	0.074719	6	59.2092	0.041222	6	63.3929	0.073361	6	66.4287	0.045324	6
63	59.5497	0.077194	6	59.245	0.032463	6	63.4717	0.053427	6	66.4622	0.036323	6
64	59.603	0.056912	6	59.2271	0.042419	6	63.4999	0.037481	6	66.4995	0.029821	6
FigS3I
	Control			Colivelin 30 nmol/mL			Colivelin 60 nmol/mL			Colivelin 90 nmol/mL
0	0	3.64131	6	0	1.53823	6	0	2.87094	6	0	6.13501	6
1	8.58966	3.06366	6	8.84977	1.51862	6	8.68684	2.74131	6	7.64765	2.77727	6
2	13.176	2.49723	6	13.0753	1.40731	6	13.2477	2.74839	6	9.6195	2.89415	6
3	15.3885	2.23525	6	15.5017	1.4721	6	16.2735	2.63207	6	12.4117	2.88757	6
4	16.5428	2.1015	6	16.8941	1.69378	6	18.0871	2.4417	6	14.5548	3.04928	6
5	18.3624	1.91062	6	18.3225	1.53341	6	19.0629	2.45773	6	17.3302	3.18537	6
6	19.3114	1.83934	6	19.2031	1.68536	6	20.3748	2.3116	6	20.357	3.05661	6
7	20.4007	1.67686	6	20.406	1.74447	6	21.263	2.25223	6	21.4218	2.92664	6
8	21.5724	1.60087	6	21.2923	1.73343	6	22.2669	2.08734	6	22.9062	2.87424	6
9	22.0021	1.47147	6	22.4805	1.71545	6	23.4579	1.83205	6	23.3175	2.85751	6
10	22.9427	1.3595	6	23.0795	1.56396	6	23.8758	1.7609	6	23.3662	2.74271	6
11	23.3805	1.34159	6	23.6184	1.53856	6	24.3277	1.7936	6	24.3068	2.60845	6
12	24.3393	1.25085	6	24.1127	1.47929	6	24.9165	1.66339	6	26.2142	2.53881	6
13	24.6983	1.25358	6	24.4704	1.46204	6	25.6954	1.55463	6	27.6688	2.41035	6
14	25.1181	1.11661	6	24.6728	1.47083	6	25.7226	1.4812	6	28.8896	2.18059	6
15	25.4344	1.12175	6	25.1452	1.38494	6	26.1425	1.40835	6	29.7225	2.02793	6
16	25.9917	1.00058	6	25.7111	1.27347	6	26.5385	1.29434	6	30.5556	1.831	6
17	26.6502	0.974477	6	25.7638	1.30155	6	26.804	1.33306	6	31.1889	1.64844	6
18	27.0193	0.898544	6	26.0628	1.29934	6	27.205	1.35513	6	31.6345	1.44847	6
19	27.4935	0.814135	6	26.3978	1.25014	6	27.5829	1.32663	6	31.9715	1.33121	6
20	27.7859	0.735331	6	26.6565	1.25231	6	27.9009	1.29793	6	32.22	1.26474	6
21	28.0984	0.648575	6	27.0587	1.24089	6	28.1477	1.28438	6	32.4102	1.18657	6
22	28.4332	0.566035	6	27.5598	1.19891	6	28.5284	1.27509	6	32.5558	1.11869	6
23	28.8064	0.496456	6	27.8976	1.19288	6	28.9039	1.29407	6	32.6635	1.12378	6
24	29.0431	0.397944	6	28.2476	1.13648	6	29.2136	1.27879	6	32.7399	1.11182	6
25	29.2467	0.383512	6	28.4521	1.11505	6	29.4505	1.25243	6	32.7004	1.1577	6
26	29.4697	0.342123	6	28.6212	1.10787	6	29.5776	1.22713	6	32.7912	1.11202	6
28	29.7156	0.272296	6	28.9156	1.06778	6	30.1408	1.08938	6	32.8556	1.0671	6
29	29.9134	0.202525	6	29.192	1.09398	6	30.2566	1.10495	6	32.8576	1.06209	6
30	29.9388	0.201583	6	29.2787	1.06779	6	30.3976	1.07513	6	32.8654	1.05516	6
31	30.0184	0.177101	6	29.3358	1.03872	6	30.5511	1.05685	6	32.874	1.04943	6
32	30.1011	0.124118	6	29.4004	1.03107	6	30.6409	1.04575	6	32.874	1.05389	6
33	30.1734	0.090826	6	29.443	1.02867	6	30.7067	1.0433	6	32.8854	1.04373	6
34	30.1916	0.090377	6	29.5039	1.0281	6	30.7598	1.03683	6	32.8895	1.03605	6
35	30.2464	0.060433	6	29.5559	1.01418	6	30.8034	1.02912	6	32.93	1.00167	6
36	30.2902	0.046271	6	29.5655	1.01065	6	30.8551	1.02328	6	32.9324	1.00029	6
37	30.3165	0.027195	6	29.5783	1.01675	6	30.8546	1.01933	6	32.9324	1.00015	6
38	30.3222	0.023762	6	29.5905	1.01675	6	30.8556	1.01214	6	32.932	1.00035	6
39	30.3379	0.020179	6	29.5915	1.01779	6	30.8799	1.00355	6	32.9325	1.00031	6
40	30.3581	0.016948	6	29.604	1.01174	6	30.8908	1.00371	6	32.9327	1.00014	6
41	30.3636	0.01354	6	29.6094	1.01119	6	30.8922	1.00773	6	32.9325	1.00046	6
42	30.3567	0.019583	6	29.6064	1.01561	6	30.8869	1.00735	6	32.9329	1.00005	6
43	30.3649	0.012578	6	29.6027	1.01949	6	30.8966	1.00529	6	32.9325	1.00021	6
44	30.3487	0.026685	6	29.6117	1.01889	6	30.8981	1.00798	6	32.9329	1.00002	6
45	30.3557	0.022132	6	29.6176	1.01711	6	30.8977	1.00706	6	32.9326	1.00023	6
46	30.3593	0.019829	6	29.6153	1.0166	6	30.9033	1.00273	6	32.9327	1.00019	6
47	30.3567	0.030935	6	29.6161	1.00822	6	30.9027	1.00518	6	32.9327	1.00014	6
48	30.3477	0.029813	6	29.6058	1.01609	6	30.9028	1.00363	6	32.9329	1.00002	6
49	30.3608	0.025248	6	29.6166	1.00726	6	30.9074	1.0036	6	32.9328	1.00008	6
50	30.3652	0.021688	6	29.6205	1.00945	6	30.9112	1.00226	6	32.9327	1.00007	6
51	30.3558	0.032493	6	29.6244	1.00769	6	30.9041	1.00372	6	32.9325	1.00024	6
52	30.3526	0.035637	6	29.6216	1.00659	6	30.9078	1.0037	6	32.9329	1.00005	6
53	30.3423	0.040428	6	29.6238	1.00584	6	30.9045	1.00533	6	32.9326	1.00025	6
54	30.3259	0.043407	6	29.6142	1.00815	6	30.9048	1.00443	6	32.9327	1.00018	6
55	30.3139	0.05702	6	29.6112	1.01122	6	30.9049	1.00427	6	32.9323	1.00033	6
56	30.3253	0.052946	6	29.6199	1.00946	6	30.9059	1.00289	6	32.9319	1.00049	6
57	30.3237	0.059159	6	29.6124	1.01296	6	30.9074	1.00321	6	32.9321	1.00028	6
58	30.3113	0.073379	6	29.6137	1.0094	6	30.9016	1.00443	6	32.9319	1.00047	6
59	30.3219	0.062063	6	29.6121	1.01696	6	30.9055	1.00307	6	32.1638	1.76829	6
60	30.2935	0.083936	6	29.6045	1.02268	6	30.8984	1.0057	6	32.9321	1.00039	6
61	30.2893	0.083534	6	29.5977	1.02222	6	30.8989	1.0053	6	32.9325	1.00019	6
62	30.2811	0.090023	6	29.6066	1.01442	6	30.8988	1.00303	6	32.9322	1.00038	6
63	30.2708	0.097201	6	29.5905	1.0165	6	30.8998	1.00283	6	32.9323	1.0002	6
64	30.2567	0.10148	6	29.5842	1.02247	6	30.9002	1.00352	6	32.9319	1.00046	6
FigS3J
	Control			Colivelin 30 nmol/mL			Colivelin 60 nmol/mL			Colivelin 90 nmol/mL
0	0	4.17067	6	0	2.55729	6	0	1.61854	6	0	4.50073	6
1	3.47397	4.49015	6	-0.28381	2.46676	6	8.75971	1.89092	6	3.72121	2.21923	6
2	5.26849	4.4739	6	2.10529	2.65284	6	13.3729	2.03897	6	5.72077	2.20928	6
3	5.19551	4.35005	6	4.1014	2.45174	6	16.0883	2.00199	6	8.05141	2.15691	6
4	7.06002	4.2446	6	6.54361	2.56749	6	18.185	2.05646	6	10.3115	2.22083	6
5	9.4348	4.15624	6	9.04905	2.49046	6	19.7259	2.00666	6	12.7157	2.38612	6
6	10.8958	4.18431	6	11.6519	2.56287	6	20.8653	2.04505	6	15.5773	2.42637	6
7	13.9704	4.09495	6	14.3932	2.68403	6	22.1081	2.10675	6	18.5384	2.47202	6
8	15.1032	3.90089	6	17.0148	2.61235	6	23.3109	1.93036	6	21.5433	2.46563	6
9	20.0991	3.7251	6	19.9529	2.65394	6	24.3651	1.84625	6	24.5944	2.57674	6
10	22.6895	3.76919	6	22.2151	2.66932	6	25.3508	2.04025	6	27.4945	2.58607	6
11	24.2313	3.77371	6	24.5963	2.63504	6	25.8382	2.03842	6	29.9976	2.30932	6
12	26.0105	3.6889	6	26.7853	2.55845	6	26.6487	2.02251	6	32.5239	2.15239	6
13	27.13	3.67378	6	28.3924	2.40401	6	26.7852	2.03867	6	34.5243	1.89277	6
14	30.9974	3.44701	6	29.9095	2.38028	6	28.0843	1.80716	6	36.4633	1.73369	6
15	30.9786	3.48492	6	31.2242	2.26851	6	28.5592	1.71474	6	37.8688	1.46094	6
16	31.9148	3.46542	6	32.4086	2.14125	6	29.7998	1.52498	6	39.0288	1.23061	6
17	32.0466	3.39932	6	33.5974	2.01869	6	29.854	1.59737	6	40.1413	1.03068	6
18	34.692	3.19133	6	34.5076	1.91076	6	30.8909	1.4597	6	41.0125	0.890665	6
19	35.2282	3.2223	6	35.3077	1.76472	6	31.5889	1.41643	6	41.7245	0.73818	6
20	35.6276	3.16951	6	35.8386	1.73019	6	31.9775	1.38009	6	42.337	0.516721	6
21	36.0583	3.11951	6	36.5125	1.47725	6	32.6434	1.35298	6	42.8114	0.368972	6
22	36.5501	2.98008	6	37.1378	1.27307	6	33.294	1.31703	6	43.2191	0.228514	6
23	36.9543	2.95752	6	37.6542	1.13451	6	33.9623	1.22716	6	43.3912	0.092966	6
24	37.2408	2.88758	6	38.1831	1.0298	6	34.5207	1.15714	6	43.5478	0.064103	6
25	37.7052	2.72427	6	39.088	0.535951	6	35.1998	1.16345	6	43.6629	0.063877	6
26	38.0911	2.60302	6	39.527	0.373494	6	35.5089	1.13627	6	43.6857	0.047322	6
28	38.8964	2.46928	6	40.0569	0.142773	6	36.5081	1.063	6	43.7602	0.010382	6
29	39.3019	2.3226	6	40.131	0.09544	6	36.9589	1.05244	6	43.7747	0.005397	6
30	39.6178	2.19924	6	40.1572	0.078287	6	37.2554	0.994122	6	43.7649	0.014578	6
31	39.9101	2.10911	6	40.1926	0.050678	6	37.6786	0.967188	6	43.7473	0.028896	6
32	40.2538	2.00682	6	40.219	0.023615	6	38.0649	0.841977	6	43.7746	0.008169	6
33	40.5399	1.9315	6	40.1189	0.123746	6	38.3608	0.855381	6	43.7799	0.007493	6
34	40.8018	1.85712	6	40.0264	0.217337	6	38.5364	0.807687	6	43.786	0.004015	6
35	40.0772	1.77479	6	40.0852	0.160751	6	38.834	0.731536	6	43.7665	0.022128	6
36	40.468	1.59517	6	40.0745	0.172901	6	39.0289	0.688166	6	43.7741	0.012977	6
37	40.7059	1.48141	6	40.1297	0.117847	6	39.2179	0.611667	6	43.7721	0.016387	6
38	40.9312	1.40085	6	40.1034	0.14268	6	39.4049	0.540644	6	43.7903	0.002361	6
39	41.2187	1.23582	6	40.0473	0.200683	6	39.587	0.478216	6	43.7913	0.001168	6
40	40.3228	1.14259	6	40.1336	0.113995	6	39.6621	0.45164	6	43.7914	0.001528	6
41	40.5872	0.976491	6	40.1265	0.121401	6	39.7855	0.410941	6	43.7922	0.001007	6
42	40.7934	0.895028	6	40.1893	0.057599	6	39.9632	0.363712	6	43.793	0.000691	6
43	40.9745	0.850535	6	40.2023	0.046049	6	40.0083	0.362733	6	43.7931	0.000403	6
44	41.1225	0.774349	6	40.2429	0.005611	6	40.1361	0.309753	6	43.7912	0.002542	6
45	41.2586	0.663581	6	40.2153	0.033616	6	40.2401	0.269628	6	43.7927	0.001174	6
46	41.3605	0.659754	6	40.2443	0.003291	6	40.3925	0.204047	6	43.7928	0.000771	6
47	40.4561	0.621709	6	40.2467	0.001043	6	40.4776	0.167484	6	43.7936	0.000229	6
48	40.6026	0.570561	6	40.2475	0.000862	6	40.5056	0.15926	6	43.7932	0.000369	6
49	40.6885	0.536613	6	40.2466	0.001346	6	40.6144	0.119435	6	43.7933	0.000215	6
50	40.7961	0.491269	6	40.2467	0.001133	6	40.6462	0.125569	6	43.7934	0.000253	6
51	40.8526	0.449071	6	40.2465	0.001794	6	40.6982	0.0957331	6	43.7933	0.000503	6
52	40.9659	0.365075	6	40.247	0.001269	6	40.6982	0.0989163	6	43.7929	0.000829	6
53	40.0001	0.342946	6	40.2488	0.000126	6	40.7071	0.097882	6	43.7931	0.00051	6
54	40.1085	0.289591	6	40.2486	0.000293	6	40.7303	0.0884948	6	43.7916	0.001295	6
55	40.1831	0.23683	6	40.2488	0.000161	6	40.7719	0.0528129	6	43.792	0.000657	6
56	40.2552	0.202261	6	40.2486	0.000364	6	40.811	0.0398483	6	43.7927	0.000495	6
57	40.2711	0.188689	6	40.2485	0.000254	6	40.8261	0.031327	6	43.7935	0.00022	6
58	40.2826	0.174936	6	40.2475	0.000737	6	40.8437	0.0199123	6	43.7918	0.001042	6
59	40.2527	0.176012	6	40.2476	0.000521	6	40.8305	0.0276491	6	43.7918	0.001449	6
60	40.3566	0.125831	6	40.2484	0.000322	6	40.8389	0.0192078	6	43.7919	0.000857	6
61	40.371	0.114796	6	40.2486	0.000283	6	40.8524	0.0187272	6	43.7929	0.000492	6
62	40.3888	0.109308	6	40.2483	0.000343	6	40.8601	0.0157451	6	43.7929	0.000339	6
63	40.3866	0.104239	6	40.2483	0.000328	6	40.8688	0.0125502	6	43.7928	0.000482	6
64	40.3737	0.103667	6	40.2487	0.000159	6	40.8505	0.0200974	6	43.793	0.000629	6
FigS3K
Control	Colivelin
0.642858	1.28572
1.5	2.14286
0.857144	1.07143
FigS3L
Control	Colivelin
0.888158	1.10526
1.42105	1.24342
0.69079	0.868421

[truncated: 7 more sheets: Fig. S4, Fig. S5, Fig. S6, Fig. S7, Fig. S8, Fig. S9, Fig. S10]
